# Supplementary material for: Agropastoral and dietary practices of the northern Levant facing Late Holocene climate and environmental change: Isotopic analysis of plants, animals and humans from Bronze to Iron Age Tell Tweini
Source: PLoS One. 2024 Jun 12;19(6):e0301775. doi: 10.1371/journal.pone.0301775 (PMC11168695; doi:10.1371/journal.pone.0301775)
Supplement: S1 Data — (XLSX) [file pone.0301775.s003.xlsx]

## Sheet: Supplementary Table S1 Stats 
Table S1. Statistical information for the plants from Tell Tweini.
		Group Statistic			Shapiro-Wilk Test			Mann-Whitney U Test	Levene's Test for Equality of Variances			Independent-samples t-test for Equality of Means
	Period	N	Mean	Std. Deviation	Statistic	df	Sig.	Sig.	F	Sig.	Result	t	df	Sig. (2-tailed)
Grape d15N	LBA	25	1.072	1.3813	0.958	23	0.425		9.589	0.004	Equal variances assumed	-2.338	36	0.025
	IA	13	2.462	2.2904	0.862	13	0.042				Equal variances not assumed	-2.006	16.67	0.061	Not significant
Grape d13C	LBA	25	20.86	0.8893	0.905	23	0.032		0.149	0.702	Equal variances assumed	4.056	36	0	Significant
	IA	13	19.562	1.0235	0.914	13	0.205				Equal variances not assumed	3.876	21.606	0.001
Free Threshing Wheat d15N	LBA	23	2.004	1.1109	0.877	23	0.009	0.009							Significant
	IA	20	3.15	1.6583	0.836	13	0.019
Free Threshing Wheat d13C	LBA	23	16.587	0.763	0.967	23	0.616		0.006	0.941	Equal variances assumed	0.028	41	0.978	Not significant
	IA	20	16.58	0.8489	0.877	13	0.066				Equal variances not assumed	0.028	38.613	0.978
Emmer Wheat d13C	IA1	14	16.421	1.2148	0.967	14	0.836		1.219	0.285	Equal variances assumed	-1.301	17	0.211	Not significant
	IA2	5	17.2	0.9028	0.865	5	0.247				Equal variances not assumed	-1.503	9.609	0.165
Olive d15N	LBA	28	0.746	2.1079	0.956	23	0.392		0.167	0.685	Equal variances assumed	-1.374	50	0.176	Not significant
	IA	24	1.533	2.0001	0.917	13	0.225				Equal variances not assumed	-1.38	49.456	0.174
Ryegrass d15N	MBA	10	2.35	0.8923	0.933	10	0.477		0.262	0.615	Equal variances assumed	1.689	18	0.108	Not significant
	LBA	10	1.59	1.108	0.977	10	0.944				Equal variances not assumed	1.689	17.217	0.109
Ryegrass d13C	MBA	10	17.97	0.6533	0.949	10	0.657		2.879	0.107	Equal variances assumed	2.697	18	0.015	Significant
	LBA	10	16.85	1.1394	0.937	10	0.518				Equal variances not assumed	2.697	14.34	0.017
							sig. >0.001 Normal Distribution-DO T TEST			sig.>0.05 Equal variances assumed USE RESULTS OF THE FIRST LINE				p>0.05 difference not significant
							sig. >0.05 Normal Distribution-DO T TEST			sig.<0.05 Equal variances not assumed USE RESULTS OF THE SECOND LINE				p<0.05 difference significant
							sig. <0.05 Not Normal Distribution-DO U TEST
Method: A Shapiro-Wilk test was employed first to verify the normality of the datasets. For datasets that followed a normal distribution (Shapiro-Wilk P value >0.05), a Levene`s test and an independent-samples t test were then employed to assess the homoscedasticity of the datasets and to determine if the means of the analyzed datasets were significantly different from each other. For datasets th…

## Sheet: Supplementary Table S2 Stats
Table S2. Statistical information for the animals from Tell Tweini.
		Group Statistic			Shapiro-Wilk Test			Mann-Whitney U Test	Levene's Test for Equality of Variances			Independent-samples t-test for Equality of Means
	Period	N	Mean	Std. Deviation	Statistic	df	Sig.	Sig.	F	Sig.	Result	t	df	Sig. (2-tailed)
Dog d13C	LBA	7	-18.4143	0.811231	0.673517	7	0.00189197	0.79
	IA	9	-17.5333	1.74499	0.735951	9	0.00372399
Dog d15N	LBA	7	6.52857	0.84993	0.892799	7	0.289583		0.463082	0.507286	Equal variances assumed	-1.3023	14	0.213833
	IA	9	7.16667	1.05475	0.959836	9	0.796603				Equal variances not assumed	-1.33985	13.9602	0.201697
Cow d13C	EBA	5	-17.12	0.618061	0.917604	5	0.514605		1.01924	0.346315	Equal variances assumed	2.88821	7	0.0233759
	MBA	4	-18.925	1.23119	0.980594	4	0.905494				Equal variances not assumed	2.67486	4.20343	0.0527148
Cow d13C	LBA	9	-18.8111	1.6213	0.910387	9	0.318591		0.00629256	0.937649	Equal variances assumed	-1.26729	18	0.221204
	IA	11	-17.8909	1.61087	0.861374	11	0.0599934				Equal variances not assumed	-1.26642	17.1773	0.222266
Sheep d13C	MBA	5	-17.94	1.32023	0.940939	5	0.672583		8.67553	0.0146489	Equal variances assumed	0.605966	10	0.55804
Goat d13C	MBA	7	-18.2571	0.411733	0.92537	7	0.512249				Equal variances not assumed	0.519406	4.5604	0.627683
Sheep d15N	MBA	5	6.12	1.85391	0.859536	5	0.226588		1.16053	0.306657	Equal variances assumed	1.49291	10	0.166323
Goat d15N	MBA	7	4.88571	1.01559	0.902342	7	0.345397				Equal variances not assumed	1.35095	5.72331	0.22767
							sig. >0.001 Normal Distribution-DO T TEST			sig.>0.05 Equal variances assumed USE RESULTS OF THE FIRST LINE				p>0.05 difference not significant
							sig. >0.05 Normal Distribution-DO T TEST			sig.<0.05 Equal variances not assumed USE RESULTS OF THE SECOND LINE				p<0.05 difference significant
							sig. <0.05 Not Normal Distribution-DO U TEST
Method: A Shapiro-Wilk test was employed first to verify the normality of the datasets. For datasets that followed a normal distribution (Shapiro-Wilk P value >0.05), a Levene`s test and an independent-samples t test were then employed to assess the homoscedasticity of the datasets and to determine if the means of the analyzed datasets were significantly different from each other. For datasets th…

## Sheet: Supplementary Table S3 Plants
Table S3. Sample information and isotopic results for charred plant remains from Tell Tweini (n=410).
Data highlighted in yellow from Tübingen
S-EVA/Tübingen #	Species	Common Name	Sample #	Locus	Level	General Time Period	Precise Time Period	d13C (‰)	d15N (‰)	%C	%N	C:N		d13CChar corrected (‰)	d15NChar Corrected (‰)	δair	D13C Based on Char Corrected Values; using GISP data
21878	Triticum dicoccum	Emmer Wheat	TWE-05-942	942	9AB	Early Bronze Age	Early Bronze Age	-21.4	2.59	45.2	2.7	19.2		-21.51	2.28	-6.38331	15.4592
21878I	Triticum dicoccum	Emmer Wheat	TWE-05-942	942	9AB	Early Bronze Age	Early Bronze Age	-23.1	1.09	42.2	2.9	16.9		-23.21	0.78	-6.38331	17.2265
21878II	Triticum dicoccum	Emmer Wheat	TWE-05-942	942	9AB	Early Bronze Age	Early Bronze Age	-22.4	2.19	49.3	3.3	17.3		-22.51	1.88	-6.38331	16.4981
21878III	Triticum dicoccum	Emmer Wheat	TWE-05-942	942	9AB	Early Bronze Age	Early Bronze Age	-21	2.29	45.7	3.3	16		-21.11	1.98	-6.38331	15.0443
21878IV	Triticum dicoccum	Emmer Wheat	TWE-05-942	942	9AB	Early Bronze Age	Early Bronze Age	-23.4	2.89	42.8	3.1	16.2		-23.51	2.58	-6.38331	17.539
21877	Triticum dicoccum	Emmer Wheat	TWE-04-864	864	8ABCD	Middle Bronze Age	Middle Bronze Age	-23.6	2.89	46.9	2.5	22.1		-23.71	2.58	-6.4198	17.7101
21877I	Triticum dicoccum	Emmer Wheat	TWE-04-864	864	8ABCD	Middle Bronze Age	Middle Bronze Age	-23.1	2.09	44.5	2.4	21.4		-23.21	1.78	-6.4198	17.1892
21877II	Triticum dicoccum	Emmer Wheat	TWE-04-864	864	8ABCD	Middle Bronze Age	Middle Bronze Age	-23.7	3.59	64.3	4.2	17.6		-23.81	3.28	-6.4198	17.8144
21877III	Triticum dicoccum	Emmer Wheat	TWE-04-864	864	8ABCD	Middle Bronze Age	Middle Bronze Age	-22.4	2.89	41.3	2.3	21.4		-22.51	2.58	-6.4198	16.4607
651	Triticum dicoccum	Emmer Wheat	TWE-04-864-3	864	8ABCD	Middle Bronze Age	Middle Bronze Age	-23.0545	3.1825	64.3157	4.48204	16.7413		-23.1645	2.8725	-6.4198	17.1417
652	Triticum dicoccum	Emmer Wheat	TWE-04-864-4	864	8ABCD	Middle Bronze Age	Middle Bronze Age	-22.2675	3.81609	62.9793	3.38995	21.6746		-22.3775	3.50609	-6.4198	16.323
653	Triticum dicoccum	Emmer Wheat	TWE-04-864-5	864	8ABCD	Middle Bronze Age	Middle Bronze Age	-22.7074	3.53951	60.9833	3.37604	21.0742		-22.8174	3.22951	-6.4198	16.7805
654	Triticum dicoccum	Emmer Wheat	TWE-04-864-6	864	8ABCD	Middle Bronze Age	Middle Bronze Age	-23.2485	6.21914	62.572	3.94137	18.5216		-23.3585	5.90914	-6.4198	17.3438
655	Triticum dicoccum	Emmer Wheat	TWE-04-864-7	864	8ABCD	Middle Bronze Age	Middle Bronze Age	-24.1867	3.32015	62.1808	3.43974	21.09		-24.2967	3.01015	-6.4198	18.322
21876	Triticum dicoccum	Emmer Wheat	TWE-08-863-1	863	8ABCD	Middle Bronze Age	Middle Bronze Age I	-22.6	3.39	50.7	3.7	16		-22.71	3.08	-6.40858	16.6802
21876I	Triticum dicoccum	Emmer Wheat	TWE-08-863-1	863	8ABCD	Middle Bronze Age	Middle Bronze Age I	-23.2	3.39	58.9	3.2	21.2		-23.31	3.08	-6.40858	17.3048
21876II	Triticum dicoccum	Emmer Wheat	TWE-08-863-1	863	8ABCD	Middle Bronze Age	Middle Bronze Age I	-23.3	2.99	44.2	3.7	14.1		-23.41	2.68	-6.40858	17.409
21876III	Triticum dicoccum	Emmer Wheat	TWE-08-863-1	863	8ABCD	Middle Bronze Age	Middle Bronze Age I	-23.7	3.19	44.4	2.5	20.4		-23.81	2.88	-6.40858	17.8259
626	Triticum cf. dicoccum	cf. Emmer Wheat	TWE-04-178-E003-1	178	8AB?	Middle Bronze Age	Middle Bronze Age I	-23.287	4.57122	61.7334	3.99192	18.042		-23.397	4.26122	-6.40858	17.3954
627	Triticum cf. dicoccum	cf. Emmer Wheat	TWE-04-178-E003-2	178	8AB?	Middle Bronze Age	Middle Bronze Age I	-23.4948	4.01126	63.0683	3.74369	19.6543		-23.6048	3.70126	-6.40858	17.6119
628	Triticum cf. dicoccum	cf. Emmer Wheat	TWE-04-178-E003-3	178	8AB?	Middle Bronze Age	Middle Bronze Age I	-22.596	5.66124	61.8616	4.19167	17.2179		-22.706	5.35124	-6.40858	16.6761
21875	Triticum dicoccum	Emmer Wheat	TWE-04-177	177	8AB	Middle Bronze Age	Middle Bronze Age II	-22.4	2.69	38.3	2.2	20.4		-22.51	2.38	-6.43354	16.4467
21875I	Triticum dicoccum	Emmer Wheat	TWE-04-177	177	8AB	Middle Bronze Age	Middle Bronze Age II	-22.6	6.09	44.4	2.6	20.3		-22.71	5.78	-6.43354	16.6547
21875II	Triticum dicoccum	Emmer Wheat	TWE-04-177	177	8AB	Middle Bronze Age	Middle Bronze Age II	-22.5	1.79	44.2	2.8	18.4		-22.61	1.48	-6.43354	16.5507
21875III	Triticum dicoccum	Emmer Wheat	TWE-04-177	177	8AB	Middle Bronze Age	Middle Bronze Age II	-22.3	3.89	41.5	2.5	19.1		-22.41	3.58	-6.43354	16.3427
21875IV	Triticum dicoccum	Emmer Wheat	TWE-04-177	177	8AB	Middle Bronze Age	Middle Bronze Age II	-21.6	1.99	37.1	2.2	19.9		-21.71	1.68	-6.43354	15.6155
21874	Triticum dicoccum	Emmer Wheat	TWE-04-167	167	8AB	Middle Bronze Age	Middle Bronze Age II	-22.7	2.19	39.6	2	22.7		-22.81	1.88	-6.43354	16.7587
21874I	Triticum dicoccum	Emmer Wheat	TWE-04-167	167	8AB	Middle Bronze Age	Middle Bronze Age II	-23.7	2.29	39.4	2	23.4		-23.81	1.98	-6.43354	17.8003
21874II	Triticum dicoccum	Emmer Wheat	TWE-04-167	167	8AB	Middle Bronze Age	Middle Bronze Age II	-23.5	0.69	42.9	2	25.2		-23.61	0.38	-6.43354	17.5918
21874III	Triticum dicoccum	Emmer Wheat	TWE-04-167	167	8AB	Middle Bronze Age	Middle Bronze Age II	-23.1	2.59	38.1	2.3	19.9		-23.21	2.28	-6.43354	17.1751
21874IV	Triticum dicoccum	Emmer Wheat	TWE-04-167	167	8AB	Middle Bronze Age	Middle Bronze Age II	-22.3	2.59	40.2	1.8	25.7		-22.41	2.28	-6.43354	16.3427
21873	Triticum dicoccum	Emmer Wheat	TWE-05-2537	2537	8AB	Middle Bronze Age	Middle Bronze Age II	-22.1	1.99	47.3	2.3	24.1		-22.21	1.68	-6.43354	16.1348
21873I	Triticum dicoccum	Emmer Wheat	TWE-05-2537	2537	8AB	Middle Bronze Age	Middle Bronze Age II	-21.5	1.59	46.3	2.5	21.3		-21.61	1.28	-6.43354	15.5117
21873II	Triticum dicoccum	Emmer Wheat	TWE-05-2537	2537	8AB	Middle Bronze Age	Middle Bronze Age II	-21.7	3.39	45.3	3	17.4		-21.81	3.08	-6.43354	15.7193
21873III	Triticum dicoccum	Emmer Wheat	TWE-05-2537	2537	8AB	Middle Bronze Age	Middle Bronze Age II	-21.8	2.69	44.4	2.3	23		-21.91	2.38	-6.43354	15.8231
21873VI	Triticum dicoccum	Emmer Wheat	TWE-05-2537	2537	8AB	Middle Bronze Age	Middle Bronze Age II	-23	3.29	44.1	2.7	19.4		-23.11	2.98	-6.43354	17.071
637	Triticum dicoccum	Emmer Wheat	TWE-02-51-2	51	8AB	Middle Bronze Age	Middle Bronze Age II	-23.3205	5.81668	54.4408	4.43763	14.3127		-23.4305	5.50668	-6.43354	17.4048
638	Triticum dicoccum	Emmer Wheat	TWE-02-51-3	51	8AB	Middle Bronze Age	Middle Bronze Age II	-22.6347	4.61055	60.7042	4.34111	16.3142		-22.7447	4.30055	-6.43354	16.6908
639	Triticum dicoccum	Emmer Wheat	TWE-02-51-4	51	8AB	Middle Bronze Age	Middle Bronze Age II	-23.5439	5.92282	58.7916	4.54525	15.0905		-23.6539	5.61282	-6.43354	17.6376
640	Triticum dicoccum	Emmer Wheat	TWE-02-51-5	51	8AB	Middle Bronze Age	Middle Bronze Age II	-23.8166	4.58089	60.4782	3.32627	21.2123		-23.9266	4.27089	-6.43354	17.9218
641	Triticum dicoccum	Emmer Wheat	TWE-02-51-6	51	8AB	Middle Bronze Age	Middle Bronze Age II	-21.6427	2.85476	58.9931	3.13135	21.9795		-21.7527	2.54476	-6.43354	15.6598
646	Triticum dicoccum	Emmer Wheat	TWE-04-177-5	177	8AB	Middle Bronze Age	Middle Bronze Age II	-22.8046	2.27737	59.8599	3.49002	20.0104		-22.9146	1.96737	-6.43354	16.8676
647	Triticum dicoccum	Emmer Wheat	TWE-04-177-6	177	8AB	Middle Bronze Age	Middle Bronze Age II	-22.1546	4.65414	59.02	5.23003	13.1656		-22.2646	4.34414	-6.43354	16.1916
648	Triticum dicoccum	Emmer Wheat	TWE-04-177-7	177	8AB	Middle Bronze Age	Middle Bronze Age II	-23.7125	1.33245	60.4019	3.7674	18.7049		-23.8225	1.02245	-6.43354	17.8133
21872	Triticum dicoccum	Emmer Wheat	TWE-10-6512	6512	7ABC	Late Bronze Age	Late Bronze Age II	-22.8	2.29	46.8	3	18.3		-22.91	1.98	-6.45878	16.837
21872I	Triticum dicoccum	Emmer Wheat	TWE-10-6512	6512	7ABC	Late Bronze Age	Late Bronze Age II	-24.1	2.29	44.9	3.9	13.3		-24.21	1.98	-6.45878	18.1916
21872II	Triticum dicoccum	Emmer Wheat	TWE-10-6512	6512	7ABC	Late Bronze Age	Late Bronze Age II	-23.6	1.39	39	2	22.8		-23.71	1.08	-6.45878	17.6702
21872III	Triticum dicoccum	Emmer Wheat	TWE-10-6512	6512	7ABC	Late Bronze Age	Late Bronze Age II	-22.7	1.79	47.7	3.3	16.8		-22.81	1.48	-6.45878	16.7329
21872VI	Triticum dicoccum	Emmer Wheat	TWE-10-6512	6512	7ABC	Late Bronze Age	Late Bronze Age II	-23.8	4.49	44.9	3	17.4		-23.91	4.18	-6.45878	17.8787
21871	Triticum dicoccum	Emmer Wheat	TWE-10-6511	6511	7ABC	Late Bronze Age	Late Bronze Age II	-23.3	3.29	50.7	2.6	22.6		-23.41	2.98	-6.45878	17.3576
21871I	Triticum dicoccum	Emmer Wheat	TWE-10-6511	6511	7ABC	Late Bronze Age	Late Bronze Age II	-22.4	0.79	46.9	2.6	20.9		-22.51	0.48	-6.45878	16.4209
21871II	Triticum dicoccum	Emmer Wheat	TWE-10-6511	6511	7ABC	Late Bronze Age	Late Bronze Age II	-23.2	3.29	47.3	2.8	19.5		-23.31	2.98	-6.45878	17.2534
21871III	Triticum dicoccum	Emmer Wheat	TWE-10-6511	6511	7ABC	Late Bronze Age	Late Bronze Age II	-23.3	3.79	49.1	3.2	17.8		-23.41	3.48	-6.45878	17.3576
21871IV	Triticum dicoccum	Emmer Wheat	TWE-10-6511	6511	7ABC	Late Bronze Age	Late Bronze Age II	-23.6	2.69	45.2	2.6	20.5		-23.71	2.38	-6.45878	17.6702
21870	Triticum dicoccum	Emmer Wheat	TWE-10-7310	7310	7ABC	Late Bronze Age	Late Bronze Age II	-23.8	2.29	42.4	2.4	20.7		-23.91	1.98	-6.45878	17.8787
21870I	Triticum dicoccum	Emmer Wheat	TWE-10-7310	7310	7ABC	Late Bronze Age	Late Bronze Age II	-23.2	2.39	41.8	2.9	17		-23.31	2.08	-6.45878	17.2534
21870II	Triticum dicoccum	Emmer Wheat	TWE-10-7310	7310	7ABC	Late Bronze Age	Late Bronze Age II	-21.6	2.99	44.8	3.8	13.9		-21.71	2.68	-6.45878	15.5897
21870III	Triticum dicoccum	Emmer Wheat	TWE-10-7310	7310	7ABC	Late Bronze Age	Late Bronze Age II	-22.2	4.89	38.5	2.3	19.6		-22.31	4.58	-6.45878	16.2129
21870IV	Triticum dicoccum	Emmer Wheat	TWE-10-7310	7310	7ABC	Late Bronze Age	Late Bronze Age II	-23.6	1.29	43.5	1.8	27.7		-23.71	0.98	-6.45878	17.6702
21869	Triticum dicoccum	Emmer Wheat	TWE-05-2549	2549	7ABC	Late Bronze Age	Late Bronze Age II	-21.9	1.89	50.4	2.8	20.9		-22.01	1.58	-6.45878	15.9012
21869I	Triticum dicoccum	Emmer Wheat	TWE-05-2549	2549	7ABC	Late Bronze Age	Late Bronze Age II	-22.1	2.89	42.3	3	16.6		-22.21	2.58	-6.45878	16.109
21869II	Triticum dicoccum	Emmer Wheat	TWE-05-2549	2549	7ABC	Late Bronze Age	Late Bronze Age II	-21.4	3.99	44.7	2.2	23.5		-21.51	3.68	-6.45878	15.3821
21869III	Triticum dicoccum	Emmer Wheat	TWE-05-2549	2549	7ABC	Late Bronze Age	Late Bronze Age II	-22	2.99	44.5	2.2	23.5		-22.11	2.68	-6.45878	16.0051
21869IV	Triticum dicoccum	Emmer Wheat	TWE-05-2549	2549	7ABC	Late Bronze Age	Late Bronze Age II	-19.3	2.79	39.4	3.1	14.6		-19.41	2.48	-6.45878	13.2076
665	Triticum dicoccum	Emmer Wheat	TWE-05-2559-10	2559	7ABC	Late Bronze Age	Late Bronze Age II	-20.6307	3.25918	65.4084	3.91363	19.4985		-20.7407	2.94918	-6.45878	14.5844
666	Triticum dicoccum	Emmer Wheat	TWE-05-2559-11	2559	7ABC	Late Bronze Age	Late Bronze Age II	-22.4217	3.72284	64.3789	4.23954	17.7163		-22.5317	3.41284	-6.45878	16.4434
667	Triticum dicoccum	Emmer Wheat	TWE-05-2559-12	2559	7ABC	Late Bronze Age	Late Bronze Age II	-21.6886	4.38878	64.1201	3.39668	22.0235		-21.7986	4.07878	-6.45878	15.6816
668	Triticum dicoccum	Emmer Wheat	TWE-05-2559-13	2559	7ABC	Late Bronze Age	Late Bronze Age II	-22.367	3.52986	64.9719	4.18191	18.1258		-22.477	3.21986	-6.45878	16.3865
659	Triticum dicoccum	Emmer Wheat	TWE-05-2559-4	2559	7ABC	Late Bronze Age	Late Bronze Age II	-23.4	3.56846	63.7897	2.9135	25.5437		-23.51	3.25846	-6.45878	17.4617
660	Triticum dicoccum	Emmer Wheat	TWE-05-2559-5	2559	7ABC	Late Bronze Age	Late Bronze Age II	-22.4309	2.46229	62.6223	3.29376	22.1811		-22.5409	2.15229	-6.45878	16.453
661	Triticum dicoccum	Emmer Wheat	TWE-05-2559-6	2559	7ABC	Late Bronze Age	Late Bronze Age II	-21.6133	4.38862	55.158	4.96342	12.965		-21.7233	4.07862	-6.45878	15.6035
662	Triticum dicoccum	Emmer Wheat	TWE-05-2559-7	2559	7ABC	Late Bronze Age	Late Bronze Age II	-21.4548	3.03118	63.5278	2.90446	25.5179		-21.5648	2.72118	-6.45878	15.4389
663	Triticum dicoccum	Emmer Wheat	TWE-05-2559-8	2559	7ABC	Late Bronze Age	Late Bronze Age II	-22.2002	4.05091	63.3075	3.76385	19.6232		-22.3102	3.74091	-6.45878	16.2131
664	Triticum dicoccum	Emmer Wheat	TWE-05-2599-9	2559	7ABC	Late Bronze Age	Late Bronze Age II	-21.9188	3.00153	63.8628	3.3	22.5777		-22.0288	2.69153	-6.45878	15.9207
21868	Triticum dicoccum	Emmer Wheat	TWE-01-42	42	6GH	Iron Age	Iron Age I	-21.4	3.59	45.2	5.7	9.2		-21.51	3.28	-6.47175	15.3688
21868I	Triticum dicoccum	Emmer Wheat	TWE-01-42	42	6GH	Iron Age	Iron Age I	-21.2	3.89	39.6	3.1	14.8		-21.31	3.58	-6.47175	15.1613
21868II	Triticum dicoccum	Emmer Wheat	TWE-01-42	42	6GH	Iron Age	Iron Age I	-21.3	0.29	40.6	2.5	18.6		-21.41	-0.02	-6.47175	15.2651
21868III	Triticum dicoccum	Emmer Wheat	TWE-01-42	42	6GH	Iron Age	Iron Age I	-20.3	1.99	40	3.1	15		-20.41	1.68	-6.47175	14.2287
21868IV	Triticum dicoccum	Emmer Wheat	TWE-01-42	42	6GH	Iron Age	Iron Age I	-21.9	3.19	46.1	3.3	16.1		-22.01	2.88	-6.47175	15.8879
21863	Triticum dicoccum	Emmer Wheat	TWE-10-5995-1	5995	6GH	Iron Age	Iron Age I	-23.7	0.49	45.5	2.9	18.2		-23.81	0.18	-6.47175	17.7611
21863I	Triticum dicoccum	Emmer Wheat	TWE-10-5995-1	5995	6GH	Iron Age	Iron Age I	-24.3	2.29	43.8	3.5	14.4		-24.41	1.98	-6.47175	18.3871
21863II	Triticum dicoccum	Emmer Wheat	TWE-10-5995-1	5995	6GH	Iron Age	Iron Age I	-23.5	2.89	40.4	2.4	19.9		-23.61	2.58	-6.47175	17.5527
21863III	Triticum dicoccum	Emmer Wheat	TWE-10-5995-1	5995	6GH	Iron Age	Iron Age I	-23.8	-0.01	46.3	2.7	20.1		-23.91	-0.32	-6.47175	17.8654
631	Triticum dicoccum	Emmer Wheat	TWE-01-42-3	42	6GH	Iron Age	Iron Age I	-22.1075	3.67542	62.7225	4.09308	17.878		-22.2175	3.36542	-6.47175	16.1035
632	Triticum dicoccum	Emmer Wheat	TWE-01-42-4	42	6GH	Iron Age	Iron Age I	-22.0776	4.65895	56.78	4.80796	13.7779		-22.1876	4.34895	-6.47175	16.0725
633	Triticum dicoccum	Emmer Wheat	TWE-01-42-5	42	6GH	Iron Age	Iron Age I	-22.2099	3.96407	58.603	5.413	12.6307		-22.3199	3.65407	-6.47175	16.2099
634	Triticum dicoccum	Emmer Wheat	TWE-01-42-6	42	6GH	Iron Age	Iron Age I	-22.6904	5.12929	60.6926	4.27398	16.5672		-22.8004	4.81929	-6.47175	16.7097
635	Triticum dicoccum	Emmer Wheat	TWE-01-42-7	42	6GH	Iron Age	Iron Age I	-23.0471	4.06164	62.0075	3.67153	19.7035		-23.1571	3.75164	-6.47175	17.0809
21864	Triticum dicoccum	Emmer Wheat	TWE-10-5914-1	5914	6CDEF	Iron Age	Iron Age I/II	-22	3.19	46.4	2.5	21.4		-22.11	2.88	-6.47645	15.987
21864I	Triticum dicoccum	Emmer Wheat	TWE-10-5914-1	5914	6CDEF	Iron Age	Iron Age I/II	-22.7	2.49	42.3	2.6	19.3		-22.81	2.18	-6.47645	16.7148
21864II	Triticum dicoccum	Emmer Wheat	TWE-10-5914-1	5914	6CDEF	Iron Age	Iron Age I/II	-22	3.99	46.3	2.6	20.5		-22.11	3.68	-6.47645	15.987
21864III	Triticum dicoccum	Emmer Wheat	TWE-10-5914-1	5914	6CDEF	Iron Age	Iron Age I/II	-21.8	1.79	39	2.2	20.7		-21.91	1.48	-6.47645	15.7793
21864IV	Triticum dicoccum	Emmer Wheat	TWE-10-5914-1	5914	6CDEF	Iron Age	Iron Age I/II	-22.1	1.89	45.3	3	17.5		-22.21	1.58	-6.47645	16.0909
21864V	Triticum dicoccum	Emmer Wheat	TWE-10-5914-1	5914	6CDEF	Iron Age	Iron Age I/II	-21.9	2.39	43.6	2.2	22.9		-22.01	2.08	-6.47645	15.8831
21865	Triticum dicoccum	Emmer Wheat	TWE-10-5916-1	5916	6CDEF	Iron Age	Iron Age I/II	-23	2.79	47.6	2.9	19.1		-23.11	2.48	-6.47645	17.027
21865I	Triticum dicoccum	Emmer Wheat	TWE-10-5916-1	5916	6CDEF	Iron Age	Iron Age I/II	-24.2	2.89	40.7	2.9	16.4		-24.31	2.58	-6.47645	18.2779
21865II	Triticum dicoccum	Emmer Wheat	TWE-10-5916-1	5916	6CDEF	Iron Age	Iron Age I/II	-23	4.09	36.8	2.7	16		-23.11	3.78	-6.47645	17.027
21865III	Triticum dicoccum	Emmer Wheat	TWE-10-5916-1	5916	6CDEF	Iron Age	Iron Age I/II	-22.3	2.89	40.2	2.7	17.3		-22.41	2.58	-6.47645	16.2988
21865IV	Triticum dicoccum	Emmer Wheat	TWE-10-5916-1	5916	6CDEF	Iron Age	Iron Age I/II	-22.4	2.99	46.1	2.4	22.5		-22.51	2.68	-6.47645	16.4028
21866	Triticum dicoccum	Emmer Wheat	TWE-10-5879-1	5879	6CD	Iron Age	Iron Age II	-23.3	3.09	42.4	2.4	20.3		-23.41	2.78	-6.46754	17.3486
21866I	Triticum dicoccum	Emmer Wheat	TWE-10-5879-1	5879	6CD	Iron Age	Iron Age II	-23.3	2.39	45.9	2.6	20.8		-23.41	2.08	-6.46754	17.3486
21866II	Triticum dicoccum	Emmer Wheat	TWE-10-5879-1	5879	6CD	Iron Age	Iron Age II	-24.5	2.79	44	2.9	17.8		-24.61	2.48	-6.46754	18.6002
21866III	Triticum dicoccum	Emmer Wheat	TWE-10-5879-1	5879	6CD	Iron Age	Iron Age II	-22.4	2.59	46.8	3.1	17.5		-22.51	2.28	-6.46754	16.4119
21866IV	Triticum dicoccum	Emmer Wheat	TWE-10-5879-1	5879	6CD	Iron Age	Iron Age II	-22.4	2.39	45	3.2	16.4		-22.51	2.08	-6.46754	16.4119
21867	Triticum dicoccum	Emmer Wheat	TWE-07-3107	3107	6-5	Iron Age	Iron Age II/III	-23.8	1.99	54.2	2.6	23.9		-23.91	1.68	-6.45917	17.8783
21867I	Triticum dicoccum	Emmer Wheat	TWE-07-3107	3107	6-5	Iron Age	Iron Age II/III	-22	3.19	39.3	2	22.4		-22.11	2.88	-6.45917	16.0047
21867II	Triticum dicoccum	Emmer Wheat	TWE-07-3107	3107	6-5	Iron Age	Iron Age II/III	-23.1	2.89	40.4	2.6	17.8		-23.21	2.58	-6.45917	17.1489
21867III	Triticum dicoccum	Emmer Wheat	TWE-07-3107	3107	6-5	Iron Age	Iron Age II/III	-23.8	1.99	42.5	2.3	21.9		-23.91	1.68	-6.45917	17.8783
21867IV	Triticum dicoccum	Emmer Wheat	TWE-07-3107	3107	6-5	Iron Age	Iron Age II/III	-23.1	3.19	45	2	26.4		-23.21	2.88	-6.45917	17.1489
S-EVA/Tübingen #	Species	Common Name	Sample #	Locus	Level	General Time Period	Precise Time Period	d13C (‰)	d15N (‰)	%C	%N	C:N		d13CChar corrected (‰)	d15NChar Corrected (‰)	δair	D13C Based on Char Corrected Values; using GISP data
649	Triticum aest./durrum	Free Threshing Wheat	TWE-04-864-1	864	8ABCD	Middle Bronze Age	Middle Bronze Age	-22.5344	3.90285	64.7745	3.42513	22.0635		-22.6444	3.59285	-6.4198	16.6005
650	Triticum aest./durrum	Free Threshing Wheat	TWE-04-864-2	864	8ABCD	Middle Bronze Age	Middle Bronze Age	-22.6587	3.55881	62.6485	3.25428	22.4596		-22.7687	3.24881	-6.4198	16.7298
21889	Triticum aest./durrum	Free Threshing Wheat	TWE-05-2537	2537	8AB	Middle Bronze Age	Middle Bronze Age II	-20.1	3.79	48.7	2.9	19.4		-20.21	3.48	-6.43354	14.0606
21889I	Triticum aest./durrum	Free Threshing Wheat	TWE-05-2537	2537	8AB	Middle Bronze Age	Middle Bronze Age II	-21.1	2.89	42.6	3.4	14.6		-21.21	2.58	-6.43354	15.0967
21889II	Triticum aest./durrum	Free Threshing Wheat	TWE-05-2537	2537	8AB	Middle Bronze Age	Middle Bronze Age II	-21.1	0.59	42.5	2.4	20.4		-21.21	0.28	-6.43354	15.0967
636	Triticum aest./durrum	Free Threshing Wheat	TWE-02-51-1	51	8AB	Middle Bronze Age	Middle Bronze Age II	-22.4916	3.22155	57.5911	5.31286	12.6466		-22.6016	2.91155	-6.43354	16.542
642	Triticum aest./durrum	Free Threshing Wheat	TWE-04-177-1	177	8AB	Middle Bronze Age	Middle Bronze Age II	-20.8433	3.16533	61.5183	4.17247	17.2012		-20.9533	2.85533	-6.43354	14.8305
643	Triticum aest./durrum	Free Threshing Wheat	TWE-04-177-2	177	8AB	Middle Bronze Age	Middle Bronze Age II	-23.7056	2.26492	59.5695	3.74362	18.5643		-23.8156	1.95492	-6.43354	17.8062
644	Triticum aest./durrum	Free Threshing Wheat	TWE-04-177-3	177	8AB	Middle Bronze Age	Middle Bronze Age II	-22.4962	5.22041	57.8307	3.38465	19.9339		-22.6062	4.91041	-6.43354	16.5467
645	Triticum aest./durrum	Free Threshing Wheat	TWE-04-00177-4	177	8AB	Middle Bronze Age	Middle Bronze Age II	-23.1919	3.13425	63.109	3.39888	21.6622		-23.3019	2.82425	-6.43354	17.2708
21888	Triticum aest./durrum	Free Threshing Wheat	TWE-04-1804	1804	7ABC	Late Bronze Age	Late Bronze Age II	-22.1	3.29	41.1	2.1	22.7		-22.21	2.98	-6.45878	16.109
21888I	Triticum aest./durrum	Free Threshing Wheat	TWE-04-1804	1804	7ABC	Late Bronze Age	Late Bronze Age II	-22.4	1.99	31.8	1.9	19.3		-22.51	1.68	-6.45878	16.4209
21888II	Triticum aest./durrum	Free Threshing Wheat	TWE-04-1804	1804	7ABC	Late Bronze Age	Late Bronze Age II	-21.7	2.49	39	2.7	16.9		-21.81	2.18	-6.45878	15.6935
21888III	Triticum aest./durrum	Free Threshing Wheat	TWE-04-1804	1804	7ABC	Late Bronze Age	Late Bronze Age II	-22.5	1.99	39.5	2.5	18.2		-22.61	1.68	-6.45878	16.5249
21888IV	Triticum aest./durrum	Free Threshing Wheat	TWE-04-1804	1804	7ABC	Late Bronze Age	Late Bronze Age II	-22.7	2.89	43.4	2.7	18.5		-22.81	2.58	-6.45878	16.7329
21887	Triticum aest./durrum	Free Threshing Wheat	TWE-04-849	849	7ABC	Late Bronze Age	Late Bronze Age II	-23.6	1.49	46.3	2.6	20.9		-23.71	1.18	-6.45878	17.6702
21887I	Triticum aest./durrum	Free Threshing Wheat	TWE-04-849	849	7ABC	Late Bronze Age	Late Bronze Age II	-22.9	2.79	43.2	2.9	17.5		-23.01	2.48	-6.45878	16.941
21887II	Triticum aest./durrum	Free Threshing Wheat	TWE-04-849	849	7ABC	Late Bronze Age	Late Bronze Age II	-23	3.19	40.2	2.5	18.6		-23.11	2.88	-6.45878	17.0451
21887III	Triticum aest./durrum	Free Threshing Wheat	TWE-04-849	849	7ABC	Late Bronze Age	Late Bronze Age II	-23.3	1.99	41.1	3.3	14.7		-23.41	1.68	-6.45878	17.3576
21886	Triticum aest./durrum	Free Threshing Wheat	TWE-10-6512	6512	7ABC	Late Bronze Age	Late Bronze Age II	-21.3	0.89	44	2.9	17.7		-21.41	0.58	-6.45878	15.2783
21886I	Triticum aest./durrum	Free Threshing Wheat	TWE-10-6512	6512	7ABC	Late Bronze Age	Late Bronze Age II	-22.8	1.69	38.9	3	15.9		-22.91	1.38	-6.45878	16.837
21886II	Triticum aest./durrum	Free Threshing Wheat	TWE-10-6512	6512	7ABC	Late Bronze Age	Late Bronze Age II	-21.4	0.79	36.6	2.8	15.6		-21.51	0.48	-6.45878	15.3821
21886III	Triticum aest./durrum	Free Threshing Wheat	TWE-10-6512	6512	7ABC	Late Bronze Age	Late Bronze Age II	-22.2	0.99	45.5	3.3	16.3		-22.31	0.68	-6.45878	16.2129
21885	Triticum aest./durrum	Free Threshing Wheat	TWE-10-6511	6511	7ABC	Late Bronze Age	Late Bronze Age II	-22.7	2.59	42.5	3.2	15.5		-22.81	2.28	-6.45878	16.7329
21885I	Triticum aest./durrum	Free Threshing Wheat	TWE-10-6511	6511	7ABC	Late Bronze Age	Late Bronze Age II	-22.5	1.09	39.1	2.1	22		-22.61	0.78	-6.45878	16.5249
21885II	Triticum aest./durrum	Free Threshing Wheat	TWE-10-6511	6511	7ABC	Late Bronze Age	Late Bronze Age II	-23.8	2.59	37.2	2.6	16.7		-23.91	2.28	-6.45878	17.8787
21885III	Triticum aest./durrum	Free Threshing Wheat	TWE-10-6511	6511	7ABC	Late Bronze Age	Late Bronze Age II	-22.2	3.39	45.3	3.7	14.5		-22.31	3.08	-6.45878	16.2129
21885IV	Triticum aest./durrum	Free Threshing Wheat	TWE-10-6511	6511	7ABC	Late Bronze Age	Late Bronze Age II	-22.8	1.89	41.5	2.4	20.6		-22.91	1.58	-6.45878	16.837
21884	Triticum aest./durrum	Free Threshing Wheat	TWR-09-7310	7310	7ABC	Late Bronze Age	Late Bronze Age II	-22	2.79	39.7	2.8	16.7		-22.11	2.48	-6.45878	16.0051
21884I	Triticum aest./durrum	Free Threshing Wheat	TWR-09-7310	7310	7ABC	Late Bronze Age	Late Bronze Age II	-23.1	1.59	44.2	2.6	20.2		-23.21	1.28	-6.45878	17.1493
21884II	Triticum aest./durrum	Free Threshing Wheat	TWR-09-7310	7310	7ABC	Late Bronze Age	Late Bronze Age II	-23.9	5.99	42.5	3.5	14.2		-24.01	5.68	-6.45878	17.983
21884III	Triticum aest./durrum	Free Threshing Wheat	TWR-09-7310	7310	7ABC	Late Bronze Age	Late Bronze Age II	-22.9	1.99	40.6	2.6	18.5		-23.01	1.68	-6.45878	16.941
21884IV	Triticum aest./durrum	Free Threshing Wheat	TWR-09-7310	7310	7ABC	Late Bronze Age	Late Bronze Age II	-21.3	2.39	42.5	2.7	18.2		-21.41	2.08	-6.45878	15.2783
21883	Triticum aest./durrum	Free Threshing Wheat	TWE-01-42	42	6GH	Iron Age	Iron Age I	-22.6	2.69	49.9	2.9	20		-22.71	2.38	-6.47175	16.6156
21883I	Triticum aest./durrum	Free Threshing Wheat	TWE-01-42	42	6GH	Iron Age	Iron Age I	-23.1	4.49	44.2	3.9	13.3		-23.21	4.18	-6.47175	17.136
21883II	Triticum aest./durrum	Free Threshing Wheat	TWE-01-42	42	6GH	Iron Age	Iron Age I	-21.7	5.09	42.5	4.2	11.8		-21.81	4.78	-6.47175	15.6802
21883III	Triticum aest./durrum	Free Threshing Wheat	TWE-01-42	42	6GH	Iron Age	Iron Age I	-21.9	4.59	43.6	3.8	13.4		-22.01	4.28	-6.47175	15.8879
629	Triticum aest./durrum	Free Threshing Wheat	TWE-01-42-1	42	6GH	Iron Age	Iron Age I	-24.8129	6.78099	64.6398	3.31909	22.721		-24.9229	6.47099	-6.47175	18.9228
630	Triticum aest./durrum	Free Threshing Wheat	TWE-01-42-2	42	6GH	Iron Age	Iron Age I	-22.5124	8.14264	59.8464	4.74805	14.7052		-22.6224	7.83264	-6.47175	16.5245
21880	Triticum aest./durrum	Free Threshing Wheat	TWE-10-5914	5914	6CDEF	Iron Age	Iron Age I/II	-21.3	2.19	45.3	3.1	17.2		-21.41	1.88	-6.47645	15.2603
21880I	Triticum aest./durrum	Free Threshing Wheat	TWE-10-5914	5914	6CDEF	Iron Age	Iron Age I/II	-22.6	3.39	42.2	2	25.2		-22.71	3.08	-6.47645	16.6108
21880II	Triticum aest./durrum	Free Threshing Wheat	TWE-10-5914	5914	6CDEF	Iron Age	Iron Age I/II	-23.3	2.19	43.1	2.4	21.7		-23.41	1.88	-6.47645	17.3395
21880III	Triticum aest./durrum	Free Threshing Wheat	TWE-10-5914	5914	6CDEF	Iron Age	Iron Age I/II	-22.3	2.59	48.9	3	19.2		-22.41	2.28	-6.47645	16.2988
21880IV	Triticum aest./durrum	Free Threshing Wheat	TWE-10-5914	5914	6CDEF	Iron Age	Iron Age I/II	-22.3	2.39	42.9	2.9	17.4		-22.41	2.08	-6.47645	16.2988
21881	Triticum aest./durrum	Free Threshing Wheat	TWE-10-5916	5916	6CDEF	Iron Age	Iron Age I/II	-22.2	2.29	45.9	2.9	18.7		-22.31	1.98	-6.47645	16.1949
21881I	Triticum aest./durrum	Free Threshing Wheat	TWE-10-5916	5916	6CDEF	Iron Age	Iron Age I/II	-21.9	3.09	46.2	2.7	19.8		-22.01	2.78	-6.47645	15.8831
21881II	Triticum aest./durrum	Free Threshing Wheat	TWE-10-5916	5916	6CDEF	Iron Age	Iron Age I/II	-23.3	2.29	45.6	2.1	25.2		-23.41	1.98	-6.47645	17.3395
21881III	Triticum aest./durrum	Free Threshing Wheat	TWE-10-5916	5916	6CDEF	Iron Age	Iron Age I/II	-22.6	2.59	47.8	3.3	16.7		-22.71	2.28	-6.47645	16.6108
21881IV	Triticum aest./durrum	Free Threshing Wheat	TWE-10-5916	5916	6CDEF	Iron Age	Iron Age I/II	-22.3	2.69	43.7	2.7	18.8		-22.41	2.38	-6.47645	16.2988
21882	Triticum aest./durrum	Free Threshing Wheat	TWE-09-5879	5879	6CD	Iron Age	Iron Age II	-22.2	3.39	49.2	3.2	18		-22.31	3.08	-6.46754	16.204
21882I	Triticum aest./durrum	Free Threshing Wheat	TWE-09-5879	5879	6CD	Iron Age	Iron Age II	-22.8	2.29	44	3	17.2		-22.91	1.98	-6.46754	16.828
21882II	Triticum aest./durrum	Free Threshing Wheat	TWE-09-5879	5879	6CD	Iron Age	Iron Age II	-21.7	3.99	46.7	4.1	13.4		-21.81	3.68	-6.46754	15.6845
21882III	Triticum aest./durrum	Free Threshing Wheat	TWE-09-5879	5879	6CD	Iron Age	Iron Age II	-24	1.69	41.9	2.6	19.3		-24.11	1.38	-6.46754	18.0783
S-EVA/Tübingen #	Species	Common Name	Sample #	Locus	Level	General Time Period	Precise Time Period	d13C (‰)	d15N (‰)	%C	%N	C:N		d13CChar corrected (‰)	d15NChar Corrected (‰)	δair	D13C Based on Char Corrected Values; using GISP data
21903	Vitis vinifera	Grape	TWE-05-942	942	9AB	Early Bronze Age	Early Bronze Age	-26.2	3.59	44.5	0.9	56.9		-26.31	3.28	-6.38331	20.4651
21903I	Vitis vinifera	Grape	TWE-05-942	942	9AB	Early Bronze Age	Early Bronze Age	-28.5	-0.71	45.1	0.9	61.6		-28.61	-1.02	-6.38331	22.8813
21903II	Vitis vinifera	Grape	TWE-05-942	942	9AB	Early Bronze Age	Early Bronze Age	-24.2	3.69	48	0.8	78.1		-24.31	3.38	-6.38331	18.3733
21903III	Vitis vinifera	Grape	TWE-05-942	942	9AB	Early Bronze Age	Early Bronze Age	-27.5	-1.01	44.2	0.9	60		-27.61	-1.32	-6.38331	21.8294
21902	Vitis vinifera	Grape	TWE-05-959	959	8CD	Middle Bronze Age	Middle Bronze Age I	-26.8	1.69	51.2	0.6	97.8		-26.91	1.38	-6.40858	21.0684
21902I	Vitis vinifera	Grape	TWE-05-959	959	8CD	Middle Bronze Age	Middle Bronze Age I	-27.8	2.09	47.4	0.6	88.3		-27.91	1.78	-6.40858	22.1188
21902II	Vitis vinifera	Grape	TWE-05-959	959	8CD	Middle Bronze Age	Middle Bronze Age I	-25.5	1.69	47.5	0.6	99.5		-25.61	1.38	-6.40858	19.7061
21902III	Vitis vinifera	Grape	TWE-05-959	959	8CD	Middle Bronze Age	Middle Bronze Age I	-26.8	1.09	35.3	0.5	78.3		-26.91	0.78	-6.40858	21.0684
21901	Vitis vinifera	Grape	TWE-04-1070	1070	8AB	Middle Bronze Age	Middle Bronze Age II	-27	-0.01	49.6	1.6	54.5		-27.11	-0.32	-6.43354	21.2526
21901I	Vitis vinifera	Grape	TWE-04-1070	1070	8AB	Middle Bronze Age	Middle Bronze Age II	-25.6	0.59	47.9	0.4	126.4		-25.71	0.28	-6.43354	19.7851
21901II	Vitis vinifera	Grape	TWE-04-1070	1070	8AB	Middle Bronze Age	Middle Bronze Age II	-26.9	-1.51	47.7	0.7	77.9		-27.01	-1.82	-6.43354	21.1477
21901III	Vitis vinifera	Grape	TWE-04-1070	1070	8AB	Middle Bronze Age	Middle Bronze Age II	-27.1	0.39	49.2	0.6	102.7		-27.21	0.08	-6.43354	21.3576
21901IV	Vitis vinifera	Grape	TWE-04-1070	1070	8AB	Middle Bronze Age	Middle Bronze Age II	-26.6	1.39	41.9	3.6	13.6		-26.71	1.08	-6.43354	20.8329
21900	Vitis vinifera	Grape	TWE-04-177	177	8AB	Middle Bronze Age	Middle Bronze Age II	-26	0.49	52.2	0.9	66		-26.11	0.18	-6.43354	20.204
21900I	Vitis vinifera	Grape	TWE-04-177	177	8AB	Middle Bronze Age	Middle Bronze Age II	-28.1	1.19	44.2	0.6	79.5		-28.21	0.88	-6.43354	22.4086
21900II	Vitis vinifera	Grape	TWE-04-177	177	8AB	Middle Bronze Age	Middle Bronze Age II	-27.5	1.79	51.8	1.2	51.4		-27.61	1.48	-6.43354	21.7777
21900III	Vitis vinifera	Grape	TWE-04-177	177	8AB	Middle Bronze Age	Middle Bronze Age II	-26.1	3.19	49.9	1.1	63.4		-26.21	2.88	-6.43354	20.3088
21900IV	Vitis vinifera	Grape	TWE-04-177	177	8AB	Middle Bronze Age	Middle Bronze Age II	-24.5	-0.81	48.1	0.8	69.3		-24.61	-1.12	-6.43354	18.6351
21899	Vitis vinifera	Grape	TWE-04-1805	1805	8AB	Middle Bronze Age	Middle Bronze Age II	-29.2	0.89	48.1	0.6	102.5		-29.31	0.58	-6.43354	23.5672
21899I	Vitis vinifera	Grape	TWE-04-1805	1805	8AB	Middle Bronze Age	Middle Bronze Age II	-27.7	2.19	47.2	0.7	79.4		-27.81	1.88	-6.43354	21.9879
21899II	Vitis vinifera	Grape	TWE-04-1805	1805	8AB	Middle Bronze Age	Middle Bronze Age II	-28.2	0.69	51.6	0.9	65.3		-28.31	0.38	-6.43354	22.5138
21899III	Vitis vinifera	Grape	TWE-04-1805	1805	8AB	Middle Bronze Age	Middle Bronze Age II	-27.4	1.19	48.1	0.6	98.4		-27.51	0.88	-6.43354	21.6727
21899IV	Vitis vinifera	Grape	TWE-04-1805	1805	8AB	Middle Bronze Age	Middle Bronze Age II	-26.3	0.49	48.5	0.8	74.4		-26.41	0.18	-6.43354	20.5184
21898	Vitis vinifera	Grape	TWE-04-863	863	8ABCD	Middle Bronze Age	Middle Bronze Age	-25.1	0.69	52.9	2	33.3		-25.21	0.38	-6.4198	19.2762
21898I	Vitis vinifera	Grape	TWE-04-863	863	8ABCD	Middle Bronze Age	Middle Bronze Age	-23.1	4.19	42	3.7	13.1		-23.21	3.88	-6.4198	17.1892
21898II	Vitis vinifera	Grape	TWE-04-863	863	8ABCD	Middle Bronze Age	Middle Bronze Age	-24.9	1.29	50.3	0.7	81.2		-25.01	0.98	-6.4198	19.0671
21898III	Vitis vinifera	Grape	TWE-04-863	863	8ABCD	Middle Bronze Age	Middle Bronze Age	-24.4	4.09	70.4	7.9	10.4		-24.51	3.78	-6.4198	18.5447
21897	Vitis vinifera	Grape	TWE-05-983	983	7DE	Late Bronze Age	Late Bronze Age I	-28.1	0.09	41.9	1.3	37.9		-28.21	-0.22	-6.45	22.3917
21897I	Vitis vinifera	Grape	TWE-05-983	983	7DE	Late Bronze Age	Late Bronze Age I	-26.6	1.49	35.5	0.6	64.3		-26.71	1.18	-6.45	20.816
21897II	Vitis vinifera	Grape	TWE-05-983	983	7DE	Late Bronze Age	Late Bronze Age I	-26.2	-0.01	45.2	0.9	55.3		-26.31	-0.32	-6.45	20.3966
21897III	Vitis vinifera	Grape	TWE-05-983	983	7DE	Late Bronze Age	Late Bronze Age I	-27.2	0.09	41.3	1.1	44.2		-27.31	-0.22	-6.45	21.4457
21897IV	Vitis vinifera	Grape	TWE-05-983	983	7DE	Late Bronze Age	Late Bronze Age I	-25.3	1.89	39.9	0.7	66.8		-25.41	1.58	-6.45	19.4543
21896	Vitis vinifera	Grape	TWE-04-860	860	7DE	Late Bronze Age	Late Bronze Age I	-25.8	1.39	53.9	0.7	92.2		-25.91	1.08	-6.45	19.9776
21896I	Vitis vinifera	Grape	TWE-04-860	860	7DE	Late Bronze Age	Late Bronze Age I	-26.3	0.39	50.7	0.8	75		-26.41	0.08	-6.45	20.5014
21896II	Vitis vinifera	Grape	TWE-04-860	860	7DE	Late Bronze Age	Late Bronze Age I	-25.7	2.59	51	1.1	56.3		-25.81	2.28	-6.45	19.8729
21896III	Vitis vinifera	Grape	TWE-04-860	860	7DE	Late Bronze Age	Late Bronze Age I	-28.2	0.09	45.6	0.5	97.1		-28.31	-0.22	-6.45	22.4969
21896IV	Vitis vinifera	Grape	TWE-04-860	860	7DE	Late Bronze Age	Late Bronze Age I	-26.3	3.79	42.6	1.8	28.4		-26.41	3.48	-6.45	20.5014
21895	Vitis vinifera	Grape	TWE-04-853	853	7ABCDE	Late Bronze Age	Late Bronze Age	-26.4	0.49	53.6	1.5	41.5		-26.51	0.18	-6.47	20.5857
21895I	Vitis vinifera	Grape	TWE-04-853	853	7ABCDE	Late Bronze Age	Late Bronze Age	-26.8	1.49	49.9	0.8	75.1		-26.91	1.18	-6.47	21.0053
21895II	Vitis vinifera	Grape	TWE-04-853	853	7ABCDE	Late Bronze Age	Late Bronze Age	-27	-1.21	50.3	0.9	67.5		-27.11	-1.52	-6.47	21.2151
21895III	Vitis vinifera	Grape	TWE-04-853	853	7ABCDE	Late Bronze Age	Late Bronze Age	-26.2	1.49	46.2	1.1	72.9		-26.31	1.18	-6.47	20.3761
21895IV	Vitis vinifera	Grape	TWE-04-853	853	7ABCDE	Late Bronze Age	Late Bronze Age	-26	2.69	42.7	1.6	40.9		-26.11	2.38	-6.47	20.1665
21894	Vitis vinifera	Grape	TWE-04-185	185	7ABC	Late Bronze Age	Late Bronze Age II	-25.8	3.19	45.1	1.7	30.7		-25.91	2.88	-6.45878	19.9686
21894I	Vitis vinifera	Grape	TWE-04-185	185	7ABC	Late Bronze Age	Late Bronze Age II	-26.4	2.99	44.2	1.6	32.7		-26.51	2.68	-6.45878	20.5973
21894II	Vitis vinifera	Grape	TWE-04-185	185	7ABC	Late Bronze Age	Late Bronze Age II	-25.5	3.49	39.7	3.1	14.9		-25.61	3.18	-6.45878	19.6546
21894III	Vitis vinifera	Grape	TWE-04-185	185	7ABC	Late Bronze Age	Late Bronze Age II	-26.7	0.29	50.1	1	58.7		-26.81	-0.02	-6.45878	20.9119
21893	Vitis vinifera	Grape	TWE-04-849	849	7ABC	Late Bronze Age	Late Bronze Age II	-26.4	2.69	45.8	1.6	46.2		-26.51	2.38	-6.45878	20.5973
21893I	Vitis vinifera	Grape	TWE-04-849	849	7ABC	Late Bronze Age	Late Bronze Age II	-27.3	0.99	48.4	0.6	94.3		-27.41	0.68	-6.45878	21.5417
21893II	Vitis vinifera	Grape	TWE-04-849	849	7ABC	Late Bronze Age	Late Bronze Age II	-26.3	0.99	46.7	0.7	83		-26.41	0.68	-6.45878	20.4924
21893III	Vitis vinifera	Grape	TWE-04-849	849	7ABC	Late Bronze Age	Late Bronze Age II	-28.9	-1.21	48.6	0.6	93.2		-29.01	-1.52	-6.45878	23.225
21893IV	Vitis vinifera	Grape	TWE-04-849	849	7ABC	Late Bronze Age	Late Bronze Age II	-26.4	2.29	44.6	1	56.8		-26.51	1.98	-6.45878	20.5973
21893V	Vitis vinifera	Grape	TWE-04-849	849	7ABC	Late Bronze Age	Late Bronze Age II	-26.1	1.59	45.3	0.7	72.9		-26.21	1.28	-6.45878	20.2828
21892	Vitis vinifera	Grape	TWE-04-1938	1938	6CD-GH-EF	Iron Age	Iron Age I	-25.2	1.39	52.5	1.7	37		-25.31	1.08	-6.47175	19.3274
21892I	Vitis vinifera	Grape	TWE-04-1938	1938	6CD-GH-EF	Iron Age	Iron Age I	-25.4	0.29	43.8	1.3	40.1		-25.51	-0.02	-6.47175	19.5366
21892II	Vitis vinifera	Grape	TWE-04-1938	1938	6CD-GH-EF	Iron Age	Iron Age I	-25.2	0.89	56.7	1.6	41		-25.31	0.58	-6.47175	19.3274
21892III	Vitis vinifera	Grape	TWE-04-1938	1938	6CD-GH-EF	Iron Age	Iron Age I	-25.3	1.89	55.7	1.7	39.2		-25.41	1.58	-6.47175	19.432
21891	Vitis vinifera	Grape	TWE-08-6051	6051	6GH	Iron Age	Iron Age I	-25.4	0.69	56.6	0.8	85.5		-25.51	0.38	-6.47175	19.5366
21891I	Vitis vinifera	Grape	TWE-08-6051	6051	6GH	Iron Age	Iron Age I	-24.8	5.49	48.1	0.6	90.4		-24.91	5.18	-6.47175	18.9093
21891II	Vitis vinifera	Grape	TWE-08-6051	6051	6GH	Iron Age	Iron Age I	-23.9	5.29	48.9	0.8	74.3		-24.01	4.98	-6.47175	17.9697
21891III	Vitis vinifera	Grape	TWE-08-6051	6051	6GH	Iron Age	Iron Age I	-24.5	5.69	49.1	0.6	89.2		-24.61	5.38	-6.47175	18.5959
21891IV	Vitis vinifera	Grape	TWE-08-6051	6051	6GH	Iron Age	Iron Age I	-24.1	2.99	51	0.5	119.9		-24.21	2.68	-6.47175	18.1783
21891	Vitis vinifera	Grape	TWE-08-6051	6051	6GH	Iron Age	Iron Age I	-25.4	0.69	56.6	0.8	85.5		-25.51	0.38	-6.47175	19.5366
21890	Vitis vinifera	Grape	TWE-08-6453	6453	6GH-EF	Iron Age	Iron Age I	-26.7	0.39	50.3	1.1	52.9		-26.81	0.08	-6.47175	20.8985
21890I	Vitis vinifera	Grape	TWE-08-6453	6453	6GH-EF	Iron Age	Iron Age I	-26.7	3.69	48	1.4	39.8		-26.81	3.38	-6.47175	20.8985
21890II	Vitis vinifera	Grape	TWE-08-6453	6453	6GH-EF	Iron Age	Iron Age I	-27	6.39	47.7	0.9	58.8		-27.11	6.08	-6.47175	21.2133
S-EVA/Tübingen #	Species	Common Name	Sample #	Locus	Level	General Time Period	Precise Time Period	d13C (‰)	d15N (‰)	%C	%N	C:N		d13CChar corrected (‰)	d15NChar Corrected (‰)	δair	D13C Based on Char Corrected Values; using GISP data
21919	Olea europaea	Olive	TWE-05-942	942	9AB	Early Bronze Age	Early Bronze Age	-23.2	0.89	49.2	0.4	133.6		-23.31	0.58	-6.38331	17.3307
21919I	Olea europaea	Olive	TWE-05-942	942	9AB	Early Bronze Age	Early Bronze Age	-22.9	1.69	46.7	0.4	143.6		-23.01	1.38	-6.38331	17.0183
21919II	Olea europaea	Olive	TWE-05-942	942	9AB	Early Bronze Age	Early Bronze Age	-22.7	0.59	47.8	0.3	166.1		-22.81	0.28	-6.38331	16.8101
21919III	Olea europaea	Olive	TWE-05-942	942	9AB	Early Bronze Age	Early Bronze Age	-22.6	-0.61	50.5	0.4	150.9		-22.71	-0.92	-6.38331	16.7061
21919IV	Olea europaea	Olive	TWE-05-942	942	9AB	Early Bronze Age	Early Bronze Age	-21.9	0.49	43	0.3	148.4		-22.01	0.18	-6.38331	15.9784
21919V	Olea europaea	Olive	TWE-05-942	942	9AB	Early Bronze Age	Early Bronze Age	-22.7	1.99	46.2	0.5	116		-22.81	1.68	-6.38331	16.8101
21916	Olea europaea	Olive	TWE-05-959	959	8CD	Middle Bronze Age	Middle Bronze Age I	-22.6	0.09	51.2	0.5	121.9		-22.71	-0.22	-6.40858	16.6802
21916I	Olea europaea	Olive	TWE-05-959	959	8CD	Middle Bronze Age	Middle Bronze Age I	-22.6	3.19	41.2	0.5	89.4		-22.71	2.88	-6.40858	16.6802
21916II	Olea europaea	Olive	TWE-05-959	959	8CD	Middle Bronze Age	Middle Bronze Age I	-21.3	-1.81	52.6	0.4	138.5		-21.41	-2.12	-6.40858	15.3296
21916III	Olea europaea	Olive	TWE-05-959	959	8CD	Middle Bronze Age	Middle Bronze Age I	-23.1	-0.41	71.1	0.7	115.8		-23.21	-0.72	-6.40858	17.2006
21916IV	Olea europaea	Olive	TWE-05-959	959	8CD	Middle Bronze Age	Middle Bronze Age I	-22.3	2.59	47.6	0.5	111.3		-22.41	2.28	-6.40858	16.3682
21918	Olea europaea	Olive	TWE-04-169	169	8AB	Middle Bronze Age	Middle Bronze Age II	-21.4	-0.01	59.5	0.4	157.2		-21.51	-0.32	-6.43354	15.4079
21918I	Olea europaea	Olive	TWE-04-169	169	8AB	Middle Bronze Age	Middle Bronze Age II	-20.9	0.59	53.8	0.5	133		-21.01	0.28	-6.43354	14.8893
21918II	Olea europaea	Olive	TWE-04-169	169	8AB	Middle Bronze Age	Middle Bronze Age II	-24	1.39	46	0.4	119.4		-24.11	1.08	-6.43354	18.1132
21918III	Olea europaea	Olive	TWE-04-169	169	8AB	Middle Bronze Age	Middle Bronze Age II	-21.1	0.29	54.1	0.5	126.3		-21.21	-0.02	-6.43354	15.0967
21918IV	Olea europaea	Olive	TWE-04-169	169	8AB	Middle Bronze Age	Middle Bronze Age II	-22.5	1.89	45.4	0.5	102.7		-22.61	1.58	-6.43354	16.5507
21917	Olea europaea	Olive	TWE-02-49	49	8AB	Middle Bronze Age	Middle Bronze Age II	-23	6.09	42.4	4	12.5		-23.11	5.78	-6.43354	17.071
21917I	Olea europaea	Olive	TWE-02-49	49	8AB	Middle Bronze Age	Middle Bronze Age II	-21	3.29	41.7	0.6	84.1		-21.11	2.98	-6.43354	14.993
21917II	Olea europaea	Olive	TWE-02-49	49	8AB	Middle Bronze Age	Middle Bronze Age II	-21.9	0.79	34.9	0.5	85.3		-22.01	0.48	-6.43354	15.927
21917III	Olea europaea	Olive	TWE-02-49	49	8AB	Middle Bronze Age	Middle Bronze Age II	-24.8	0.79	41.7	0.7	71.2		-24.91	0.48	-6.43354	18.9485
21917IV	Olea europaea	Olive	TWE-02-49	49	8AB	Middle Bronze Age	Middle Bronze Age II	-23.1	4.09	47.6	0.5	106.9		-23.21	3.78	-6.43354	17.1751
21917V	Olea europaea	Olive	TWE-02-49	49	8AB	Middle Bronze Age	Middle Bronze Age II	-22.9	6.39	39.6	3.8	12.1		-23.01	6.08	-6.43354	16.9669
21915	Olea europaea	Olive	TWE-05-2542	2542	8AB	Middle Bronze Age	Middle Bronze Age II	-21.6	2.99	47.2	0.6	89.6		-21.71	2.68	-6.43354	15.6155
21915I	Olea europaea	Olive	TWE-05-2542	2542	8AB	Middle Bronze Age	Middle Bronze Age II	-23.6	0.09	55.8	0.5	140.8		-23.71	-0.22	-6.43354	17.696
21915II	Olea europaea	Olive	TWE-05-2542	2542	8AB	Middle Bronze Age	Middle Bronze Age II	-25.5	3.29	46.5	0.6	96.7		-25.61	2.98	-6.43354	19.6805
21915III	Olea europaea	Olive	TWE-05-2542	2542	8AB	Middle Bronze Age	Middle Bronze Age II	-21.2	1.29	44.5	0.6	79.9		-21.31	0.98	-6.43354	15.2004
21915IV	Olea europaea	Olive	TWE-05-2542	2542	8AB	Middle Bronze Age	Middle Bronze Age II	-21.9	2.19	37.4	0.5	89.2		-22.01	1.88	-6.43354	15.927
21915V	Olea europaea	Olive	TWE-05-2542	2542	8AB	Middle Bronze Age	Middle Bronze Age II	-22.4	2.69	44.5	0.4	122.5		-22.51	2.38	-6.43354	16.4467
21915VI	Olea europaea	Olive	TWE-05-2542	2542	8AB	Middle Bronze Age	Middle Bronze Age II	-22.7	1.29	48.4	0.6	96.8		-22.81	0.98	-6.43354	16.7587
21914	Olea europaea	Olive	TWE-04-167	167	8AB	Middle Bronze Age	Middle Bronze Age II	-24.1	-1.61	44.2	0.5	102.1		-24.21	-1.92	-6.43354	18.2175
21914I	Olea europaea	Olive	TWE-04-167	167	8AB	Middle Bronze Age	Middle Bronze Age II	-23.5	-0.51	47.3	0.5	118.2		-23.61	-0.82	-6.43354	17.5918
21914II	Olea europaea	Olive	TWE-04-167	167	8AB	Middle Bronze Age	Middle Bronze Age II	-20.9	2.09	46.2	0.7	77.6		-21.01	1.78	-6.43354	14.8893
21914III	Olea europaea	Olive	TWE-04-167	167	8AB	Middle Bronze Age	Middle Bronze Age II	-23.9	0.29	43.3	0.5	94.1		-24.01	-0.02	-6.43354	18.0089
21914IV	Olea europaea	Olive	TWE-04-167	167	8AB	Middle Bronze Age	Middle Bronze Age II	-24	-0.31	38.2	0.5	88.1		-24.11	-0.62	-6.43354	18.1132
21914V	Olea europaea	Olive	TWE-04-167	167	8AB	Middle Bronze Age	Middle Bronze Age II	-23.9	-1.11	53.1	0.4	153.8		-24.01	-1.42	-6.43354	18.0089
21912	Olea europaea	Olive	TWE-05-4026	4026	7ABCDE	Late Bronze Age	Late Bronze Age	-22	3.19	47.5	0.5	120.3		-22.11	2.88	-6.47	15.9936
21912I	Olea europaea	Olive	TWE-05-4026	4026	7ABCDE	Late Bronze Age	Late Bronze Age	-22.7	0.69	46.4	0.5	112.8		-22.81	0.38	-6.47	16.7214
21912II	Olea europaea	Olive	TWE-05-4026	4026	7ABCDE	Late Bronze Age	Late Bronze Age	-22.7	2.69	42.7	0.5	107.6		-22.81	2.38	-6.47	16.7214
21912III	Olea europaea	Olive	TWE-05-4026	4026	7ABCDE	Late Bronze Age	Late Bronze Age	-22.8	1.59	52.3	0.4	150.5		-22.91	1.28	-6.47	16.8255
21912IV	Olea europaea	Olive	TWE-05-4026	4026	7ABCDE	Late Bronze Age	Late Bronze Age	-21.7	-0.51	47.7	0.4	153.1		-21.81	-0.82	-6.47	15.682
21912V	Olea europaea	Olive	TWE-05-4026	4026	7ABCDE	Late Bronze Age	Late Bronze Age	-24.2	1.79	44.3	0.6	84.4		-24.31	1.48	-6.47	18.2845
21910	Olea europaea	Olive	TWE-05-983	983	7DE	Late Bronze Age	Late Bronze Age I	-22	-4.01	45.7	0.4	129.9		-22.11	-4.32	-6.45	16.0141
21910I	Olea europaea	Olive	TWE-05-983	983	7DE	Late Bronze Age	Late Bronze Age I	-22.5	2.19	39.7	0.5	86.9		-22.61	1.88	-6.45	16.5338
21910II	Olea europaea	Olive	TWE-05-983	983	7DE	Late Bronze Age	Late Bronze Age I	-19.9	0.89	42.8	0.4	115.3		-20.01	0.58	-6.45	13.8369
21910III	Olea europaea	Olive	TWE-05-983	983	7DE	Late Bronze Age	Late Bronze Age I	-20.6	5.79	43.8	0.9	56.2		-20.71	5.48	-6.45	14.5616
21910IV	Olea europaea	Olive	TWE-05-983	983	7DE	Late Bronze Age	Late Bronze Age I	-20.5	-1.81	43.1	0.5	99.3		-20.61	-2.12	-6.45	14.458
21913	Olea europaea	Olive	TWE-04-2008	2008	7ABC	Late Bronze Age	Late Bronze Age II	-22.9	3.19	44.5	3	25.2		-23.01	2.88	-6.45878	16.941
21913I	Olea europaea	Olive	TWE-04-2008	2008	7ABC	Late Bronze Age	Late Bronze Age II	-22.6	2.99	44.8	0.5	113.4		-22.71	2.68	-6.45878	16.6289
21913II	Olea europaea	Olive	TWE-04-2008	2008	7ABC	Late Bronze Age	Late Bronze Age II	-21.9	2.39	47	0.7	80.7		-22.01	2.08	-6.45878	15.9012
21913III	Olea europaea	Olive	TWE-04-2008	2008	7ABC	Late Bronze Age	Late Bronze Age II	-21.7	1.79	46.2	0.8	67.7		-21.81	1.48	-6.45878	15.6935
21913IV	Olea europaea	Olive	TWE-04-2008	2008	7ABC	Late Bronze Age	Late Bronze Age II	-24.1	3.39	50.9	1.5	69.8		-24.21	3.08	-6.45878	18.1916
21913V	Olea europaea	Olive	TWE-04-2008	2008	7ABC	Late Bronze Age	Late Bronze Age II	-24.9	0.29	45.9	2.9	19		-25.01	-0.02	-6.45878	19.0271
21911	Olea europaea	Olive	TWE-04-185	185	7ABC	Late Bronze Age	Late Bronze Age II	-23.9	-0.01	50.2	0.3	175.5		-24.01	-0.32	-6.45878	17.983
21911I	Olea europaea	Olive	TWE-04-185	185	7ABC	Late Bronze Age	Late Bronze Age II	-24.5	-2.71	40.6	0.4	106.3		-24.61	-3.02	-6.45878	18.6092
21911II	Olea europaea	Olive	TWE-04-185	185	7ABC	Late Bronze Age	Late Bronze Age II	-20.7	-2.81	41.9	0.5	94.9		-20.81	-3.12	-6.45878	14.6562
21911III	Olea europaea	Olive	TWE-04-185	185	7ABC	Late Bronze Age	Late Bronze Age II	-22.3	1.99	42.6	0.6	88.5		-22.41	1.68	-6.45878	16.3169
21911IV	Olea europaea	Olive	TWE-04-185	185	7ABC	Late Bronze Age	Late Bronze Age II	-22.5	-0.31	43.1	0.4	113.9		-22.61	-0.62	-6.45878	16.5249
21911V	Olea europaea	Olive	TWE-04-185	185	7ABC	Late Bronze Age	Late Bronze Age II	-23.7	1.79	47.1	0.4	128.2		-23.81	1.48	-6.45878	17.7744
21909	Olea europaea	Olive	TWE-09-7179	7179	7ABC	Late Bronze Age	Late Bronze Age II	-22.9	0.49	46.5	0.4	127		-23.01	0.18	-6.45878	16.941
21909I	Olea europaea	Olive	TWE-09-7179	7179	7ABC	Late Bronze Age	Late Bronze Age II	-22.5	0.09	48.3	0.3	163.4		-22.61	-0.22	-6.45878	16.5249
21909II	Olea europaea	Olive	TWE-09-7179	7179	7ABC	Late Bronze Age	Late Bronze Age II	-25.5	1.39	45.4	0.5	109.1		-25.61	1.08	-6.45878	19.6546
21909III	Olea europaea	Olive	TWE-09-7179	7179	7ABC	Late Bronze Age	Late Bronze Age II	-24	1.49	42.5	0.6	77.8		-24.11	1.18	-6.45878	18.0873
21909IV	Olea europaea	Olive	TWE-09-7179	7179	7ABC	Late Bronze Age	Late Bronze Age II	-22.3	1.09	42.8	0.5	94.5		-22.41	0.78	-6.45878	16.3169
21904	Olea europaea	Olive	TWE-08-6453	6453	6GH	Iron Age	Iron Age I	-24.7	0.69	48.4	0.5	103.5		-24.81	0.38	-6.47175	18.8048
21904I	Olea europaea	Olive	TWE-08-6453	6453	6GH	Iron Age	Iron Age I	-23.4	0.19	50.4	0.4	144.2		-23.51	-0.12	-6.47175	17.4485
21904II	Olea europaea	Olive	TWE-08-6453	6453	6GH	Iron Age	Iron Age I	-22.3	1.69	39.3	0.5	85.6		-22.41	1.38	-6.47175	16.3036
21904III	Olea europaea	Olive	TWE-08-6453	6453	6GH	Iron Age	Iron Age I	-24.4	2.49	44.2	0.6	91.6		-24.51	2.18	-6.47175	18.4915
21904IV	Olea europaea	Olive	TWE-08-6453	6453	6GH	Iron Age	Iron Age I	-23.3	-0.31	50.3	0.4	152.3		-23.41	-0.62	-6.47175	17.3443
21905	Olea europaea	Olive	TWE-08-6051	6051	6GH	Iron Age	Iron Age I	-21.5	-0.21	51.3	0.4	171.1		-21.61	-0.52	-6.47175	15.4726
21905I	Olea europaea	Olive	TWE-08-6051	6051	6GH	Iron Age	Iron Age I	-21.8	0.99	49.8	0.5	108.1		-21.91	0.68	-6.47175	15.7841
21905II	Olea europaea	Olive	TWE-08-6051	6051	6GH	Iron Age	Iron Age I	-21.5	1.99	45.5	0.5	112.3		-21.61	1.68	-6.47175	15.4726
21905III	Olea europaea	Olive	TWE-08-6051	6051	6GH	Iron Age	Iron Age I	-22.4	0.29	45	0.4	131.1		-22.51	-0.02	-6.47175	16.4076
21905IV	Olea europaea	Olive	TWE-08-6051	6051	6GH	Iron Age	Iron Age I	-21.8	1.99	48.4	0.4	127.5		-21.91	1.68	-6.47175	15.7841
21906	Olea europaea	Olive	TWE-09-7172	7172	6AB	Iron Age	Iron Age I > IA II	-22.7	2.39	51.3	0.7	82.9		-22.81	2.08	-6.47175	16.7196
21906I	Olea europaea	Olive	TWE-09-7172	7172	6AB	Iron Age	Iron Age I > IA II	-23.1	-0.01	55.9	0.8	86.4		-23.21	-0.32	-6.47175	17.136
21906II	Olea europaea	Olive	TWE-09-7172	7172	6AB	Iron Age	Iron Age I > IA II	-22.1	4.09	43.5	0.5	93.9		-22.21	3.78	-6.47175	16.0957
21906III	Olea europaea	Olive	TWE-09-7172	7172	6AB	Iron Age	Iron Age I > IA II	-23.3	2.39	49.5	0.5	127.1		-23.41	2.08	-6.47175	17.3443
21907	Olea europaea	Olive	TWE-09-5979	5979	6GH-EF	Iron Age	Iron Age I > IA II	-22.5	3.39	45.4	0.6	86.5		-22.61	3.08	-6.47175	16.5116
21907I	Olea europaea	Olive	TWE-09-5979	5979	6GH-EF	Iron Age	Iron Age I > IA II	-21.7	1.79	48.2	0.4	127.6		-21.81	1.48	-6.47175	15.6802
21907II	Olea europaea	Olive	TWE-09-5979	5979	6GH-EF	Iron Age	Iron Age I > IA II	-23.2	0.29	44.2	0.4	117.2		-23.31	-0.02	-6.47175	17.2401
21907III	Olea europaea	Olive	TWE-09-5979	5979	6GH-EF	Iron Age	Iron Age I > IA II	-23.3	6.29	49.9	0.8	74.4		-23.41	5.98	-6.47175	17.3443
21907IV	Olea europaea	Olive	TWE-09-5979	5979	6GH-EF	Iron Age	Iron Age I > IA II	-21.8	1.89	49.2	0.4	155.2		-21.91	1.58	-6.47175	15.7841
21908	Olea europaea	Olive	TWE-05-2710	2710	5AB	Iron Age	Iron Age III	-21.8	-0.31	55.6	0.3	190.1		-21.91	-0.62	-6.49	15.7654
21908I	Olea europaea	Olive	TWE-05-2710	2710	5AB	Iron Age	Iron Age III	-23.1	0.79	40.8	0.4	109.7		-23.21	0.48	-6.49	17.1173
21908II	Olea europaea	Olive	TWE-05-2710	2710	5AB	Iron Age	Iron Age III	-23.2	7.69	44.4	0.8	66.6		-23.31	7.38	-6.49	17.2214
21908III	Olea europaea	Olive	TWE-05-2710	2710	5AB	Iron Age	Iron Age III	-23.1	2.59	44.5	0.5	105.6		-23.21	2.28	-6.49	17.1173
21908IV	Olea europaea	Olive	TWE-05-2710	2710	5AB	Iron Age	Iron Age III	-23.1	0.69	48	0.4	137.4		-23.21	0.38	-6.49	17.1173
S-EVA/Tübingen #	Species	Common Name	Sample #	Locus	Level	General Time Period	Precise Time Period	d13C (‰)	d15N (‰)	%C	%N	C:N		d13CChar corrected (‰)	d15NChar Corrected (‰)	δair	D13C Based on Char Corrected Values; using GISP data
21929	Vicia ervilia	Bitter vetch	TWE-05-959	959	8CD	Middle Bronze Age	Middle Bronze Age I	-22.7	1.69	47.9	5.4	10.3		-22.81	1.38	-6.40858	16.7843
21929I	Vicia ervilia	Bitter vetch	TWE-05-959	959	8CD	Middle Bronze Age	Middle Bronze Age I	-22.1	0.69	52.7	6.5	9.7		-22.21	0.38	-6.40858	16.1603
21929II	Vicia ervilia	Bitter vetch	TWE-05-959	959	8CD	Middle Bronze Age	Middle Bronze Age I	-22.1	1.09	47.8	5.7	9.8		-22.21	0.78	-6.40858	16.1603
21929III	Vicia ervilia	Bitter vetch	TWE-05-959	959	8CD	Middle Bronze Age	Middle Bronze Age I	-22.7	0.99	39.6	4.7	9.9		-22.81	0.68	-6.40858	16.7843
21929IV	Vicia ervilia	Bitter vetch	TWE-05-959	959	8CD	Middle Bronze Age	Middle Bronze Age I	-22.3	1.29	45.8	5.5	9.7		-22.41	0.98	-6.40858	16.3682
21929V	Vicia ervilia	Bitter vetch	TWE-05-959	959	8CD	Middle Bronze Age	Middle Bronze Age I	-25.9	0.79	36.3	4	10.5		-26.01	0.48	-6.40858	20.1249
21929VI	Vicia ervilia	Bitter vetch	TWE-05-959	959	8CD	Middle Bronze Age	Middle Bronze Age I	-22.4	1.39	45.4	4.8	11		-22.51	1.08	-6.40858	16.4722
21931	Vicia ervilia	Bitter vetch	TWE-05-942	1070	8AB	Middle Bronze Age	Middle Bronze Age II	-24.3	0.49	47.5	5	11.1		-24.41	0.18	-6.43354	18.4262
21931I	Vicia ervilia	Bitter vetch	TWE-05-942	1070	8AB	Middle Bronze Age	Middle Bronze Age II	-24.8	0.79	44.7	4.6	11.4		-24.91	0.48	-6.43354	18.9485
21931II	Vicia ervilia	Bitter vetch	TWE-05-942	1070	8AB	Middle Bronze Age	Middle Bronze Age II	-24	0.89	46.2	4.3	12.4		-24.11	0.58	-6.43354	18.1132
21931III	Vicia ervilia	Bitter vetch	TWE-05-942	1070	8AB	Middle Bronze Age	Middle Bronze Age II	-22.8	0.59	45.3	4.6	11.4		-22.91	0.28	-6.43354	16.8628
21931V	Vicia ervilia	Bitter vetch	TWE-05-942	1070	8AB	Middle Bronze Age	Middle Bronze Age II	-25.3	-0.11	46.4	4.5	12		-25.41	-0.42	-6.43354	19.4712
21931IV	Vicia ervilia	Bitter vetch	TWE-05-942	1070	8AB	Middle Bronze Age	Middle Bronze Age II	-23.6	0.69	41.4	4.2	11.5		-23.71	0.38	-6.43354	17.696
21930	Vicia ervilia	Bitter vetch	TWE-04-177	177	8AB	Middle Bronze Age	Middle Bronze Age II	-23.4	1.49	39.9	3.5	13.4		-23.51	1.18	-6.43354	17.4876
21930I	Vicia ervilia	Bitter vetch	TWE-04-177	177	8AB	Middle Bronze Age	Middle Bronze Age II	-25	0.99	45.2	4.5	11.9		-25.11	0.68	-6.43354	19.1575
21930II	Vicia ervilia	Bitter vetch	TWE-04-177	177	8AB	Middle Bronze Age	Middle Bronze Age II	-24	0.69	47.1	4.5	12.1		-24.11	0.38	-6.43354	18.1132
21930III	Vicia ervilia	Bitter vetch	TWE-04-177	177	8AB	Middle Bronze Age	Middle Bronze Age II	-24.5	1.49	42.3	4	12.3		-24.61	1.18	-6.43354	18.6351
21930IV	Vicia ervilia	Bitter vetch	TWE-04-177	177	8AB	Middle Bronze Age	Middle Bronze Age II	-22.2	0.59	29.6	2.3	14.8		-22.31	0.28	-6.43354	16.2388
21928	Vicia ervilia	Bitter vetch	TWE-04-2131	2131	7ABC	Late Bronze Age	Late Bronze Age II	-21.5	0.59	47.5	4.9	11.4		-21.61	0.28	-6.45878	15.4859
21928I	Vicia ervilia	Bitter vetch	TWE-04-2131	2131	7ABC	Late Bronze Age	Late Bronze Age II	-23.2	1.09	46.5	5.1	10.7		-23.31	0.78	-6.45878	17.2534
21928II	Vicia ervilia	Bitter vetch	TWE-04-2131	2131	7ABC	Late Bronze Age	Late Bronze Age II	-21.2	1.09	43.7	4.6	11.2		-21.31	0.78	-6.45878	15.1746
21928III	Vicia ervilia	Bitter vetch	TWE-04-2131	2131	7ABC	Late Bronze Age	Late Bronze Age II	-22.6	0.59	45.9	4.6	11.6		-22.71	0.28	-6.45878	16.6289
21928IV	Vicia ervilia	Bitter vetch	TWE-04-2131	2131	7ABC	Late Bronze Age	Late Bronze Age II	-23.2	0.79	40	4.6	10.1		-23.31	0.48	-6.45878	17.2534
21928V	Vicia ervilia	Bitter vetch	TWE-04-2131	2131	7ABC	Late Bronze Age	Late Bronze Age II	-22.5	1.19	54	5.8	10.9		-22.61	0.88	-6.45878	16.5249
21927	Vicia ervilia	Bitter vetch	TWE-04-185	185	7ABC	Late Bronze Age	Late Bronze Age II	-25.1	-0.21	48.2	5.7	9.9		-25.21	-0.52	-6.45878	19.2362
21927I	Vicia ervilia	Bitter vetch	TWE-04-185	185	7ABC	Late Bronze Age	Late Bronze Age II	-23.7	0.59	52.4	5.9	10.3		-23.81	0.28	-6.45878	17.7744
21927II	Vicia ervilia	Bitter vetch	TWE-04-185	185	7ABC	Late Bronze Age	Late Bronze Age II	-23	0.79	41.2	5.6	8.6		-23.11	0.48	-6.45878	17.0451
21927III	Vicia ervilia	Bitter vetch	TWE-04-185	185	7ABC	Late Bronze Age	Late Bronze Age II	-25	0.49	46.5	6	9		-25.11	0.18	-6.45878	19.1316
21927IV	Vicia ervilia	Bitter vetch	TWE-04-185	185	7ABC	Late Bronze Age	Late Bronze Age II	-25.4	0.09	47.4	6.1	9		-25.51	-0.22	-6.45878	19.5499
21926	Vicia ervilia	Bitter vetch	TWE-01-42	42	6GH	Iron Age	Iron Age I	-23.5	2.19	25.1	3.7	8		-23.61	1.88	-6.47175	17.5527
21926I	Vicia ervilia	Bitter vetch	TWE-01-42	42	6GH	Iron Age	Iron Age I	-24.3	1.59	30.4	4.1	8.6		-24.41	1.28	-6.47175	18.3871
21926II	Vicia ervilia	Bitter vetch	TWE-01-42	42	6GH	Iron Age	Iron Age I	-25.7	0.99	36.7	4.4	9.6		-25.81	0.68	-6.47175	19.8506
21926III	Vicia ervilia	Bitter vetch	TWE-01-42	42	6GH	Iron Age	Iron Age I	-23.7	0.59	28.8	4.2	8.1		-23.81	0.28	-6.47175	17.7611
S-EVA/Tübingen #	Species	Common Name	Sample #	Locus	Level	General Time Period	Precise Time Period	d13C (‰)	d15N (‰)	%C	%N	C:N		d13CChar corrected (‰)	d15NChar Corrected (‰)	δair	D13C Based on Char Corrected Values; using GISP data
21925	Lolium cf. multiflorum	Ryegrass	TWE-05-942	942	9AB	Early Bronze Age	Early Bronze Age	-24.4	0.19	44.9	2.2	23.4		-24.51	-0.12	-6.38331	18.5821
21925I	Lolium cf. multiflorum	Ryegrass	TWE-05-942	942	9AB	Early Bronze Age	Early Bronze Age	-23	3.59	45.8	2.5	21.3		-23.11	3.28	-6.38331	17.1224
21925II	Lolium cf. multiflorum	Ryegrass	TWE-05-942	942	9AB	Early Bronze Age	Early Bronze Age	-23.8	1.79	46.9	2.4	23		-23.91	1.48	-6.38331	17.956
21925III	Lolium cf. multiflorum	Ryegrass	TWE-05-942	942	9AB	Early Bronze Age	Early Bronze Age	-24.8	1.59	43.6	2.4	21.5		-24.91	1.28	-6.38331	19
21925IV	Lolium cf. multiflorum	Ryegrass	TWE-05-942	942	9AB	Early Bronze Age	Early Bronze Age	-24.2	0.39	43.9	1.8	28.2		-24.31	0.08	-6.38331	18.3733
21924	Lolium cf. multiflorum	Ryegrass	TWE-05-959	959	8CD	Middle Bronze Age	Middle Bronze Age I	-23	3.29	48.4	2.5	23		-23.11	2.98	-6.40858	17.0965
21924I	Lolium cf. multiflorum	Ryegrass	TWE-05-959	959	8CD	Middle Bronze Age	Middle Bronze Age I	-23.1	3.29	44.4	2.1	25		-23.21	2.98	-6.40858	17.2006
21924II	Lolium cf. multiflorum	Ryegrass	TWE-05-959	959	8CD	Middle Bronze Age	Middle Bronze Age I	-24.4	3.19	45.2	2	26.7		-24.51	2.88	-6.40858	18.5562
21924III	Lolium cf. multiflorum	Ryegrass	TWE-05-959	959	8CD	Middle Bronze Age	Middle Bronze Age I	-24.7	2.29	45.8	2.1	25.1		-24.81	1.98	-6.40858	18.8696
21924VI	Lolium cf. multiflorum	Ryegrass	TWE-05-959	959	8CD	Middle Bronze Age	Middle Bronze Age I	-22.9	2.29	45.1	2.1	25		-23.01	1.98	-6.40858	16.9924
21923	Lolium cf. multiflorum	Ryegrass	TWE-04-178	178	8AB	Middle Bronze Age	Middle Bronze Age II	-24.1	1.29	48	2.1	27.3		-24.21	0.98	-6.43354	18.2175
21923I	Lolium cf. multiflorum	Ryegrass	TWE-04-178	178	8AB	Middle Bronze Age	Middle Bronze Age II	-23.8	2.19	45.9	2.6	20.9		-23.91	1.88	-6.43354	17.9046
21923II	Lolium cf. multiflorum	Ryegrass	TWE-04-178	178	8AB	Middle Bronze Age	Middle Bronze Age II	-24.2	2.29	46.2	2	26.6		-24.31	1.98	-6.43354	18.3219
21923III	Lolium cf. multiflorum	Ryegrass	TWE-04-178	178	8AB	Middle Bronze Age	Middle Bronze Age II	-23.4	4.39	45.4	3	17.6		-23.51	4.08	-6.43354	17.4876
21923IV	Lolium cf. multiflorum	Ryegrass	TWE-04-178	178	8AB	Middle Bronze Age	Middle Bronze Age II	-23.9	1.89	47.6	1.9	29.6		-24.01	1.58	-6.43354	18.0089
21922	Lolium cf. multiflorum	Ryegrass	TWE-04-1804	1804	7ABC	Late Bronze Age	Late Bronze Age II	-23.3	0.89	43.7	2.2	23.9		-23.41	0.58	-6.45878	17.3576
21922I	Lolium cf. multiflorum	Ryegrass	TWE-04-1804	1804	7ABC	Late Bronze Age	Late Bronze Age II	-21.8	3.69	42.5	2	24.8		-21.91	3.38	-6.45878	15.7973
21922II	Lolium cf. multiflorum	Ryegrass	TWE-04-1804	1804	7ABC	Late Bronze Age	Late Bronze Age II	-22.2	2.59	43	3.2	15.9		-22.31	2.28	-6.45878	16.2129
21922III	Lolium cf. multiflorum	Ryegrass	TWE-04-1804	1804	7ABC	Late Bronze Age	Late Bronze Age II	-22.4	1.69	47.2	2.4	22.9		-22.51	1.38	-6.45878	16.4209
21922VI	Lolium cf. multiflorum	Ryegrass	TWE-04-1804	1804	7ABC	Late Bronze Age	Late Bronze Age II	-23.8	1.79	45	2.4	21.8		-23.91	1.48	-6.45878	17.8787
21921	Lolium cf. multiflorum	Ryegrass	TWE-04-185	185	7ABC	Late Bronze Age	Late Bronze Age II	-23.5	2.39	47.9	2.3	24.8		-23.61	2.08	-6.45878	17.566
21921I	Lolium cf. multiflorum	Ryegrass	TWE-04-185	185	7ABC	Late Bronze Age	Late Bronze Age II	-23.4	0.19	44.6	2.3	22.4		-23.51	-0.12	-6.45878	17.4618
21921II	Lolium cf. multiflorum	Ryegrass	TWE-04-185	185	7ABC	Late Bronze Age	Late Bronze Age II	-20.5	0.59	48.7	2.8	20.2		-20.61	0.28	-6.45878	14.449
21921III	Lolium cf. multiflorum	Ryegrass	TWE-04-185	185	7ABC	Late Bronze Age	Late Bronze Age II	-24.1	1.89	46.6	1.8	30.7		-24.21	1.58	-6.45878	18.1916
21921IV	Lolium cf. multiflorum	Ryegrass	TWE-04-185	185	7ABC	Late Bronze Age	Late Bronze Age II	-22.4	3.09	37.5	2	21.5		-22.51	2.78	-6.45878	16.4209
21920	Lolium cf. multiflorum	Ryegrass	TWE-08-6051	6051	6GH	Iron Age	Iron Age I	-23.9	2.49	47.9	2.5	22.1		-24.01	2.18	-6.47175	17.9697
21920I	Lolium cf. multiflorum	Ryegrass	TWE-08-6051	6051	6GH	Iron Age	Iron Age I	-22	3.19	44.6	2.3	22.9		-22.11	2.88	-6.47175	15.9918
21920II	Lolium cf. multiflorum	Ryegrass	TWE-08-6051	6051	6GH	Iron Age	Iron Age I	-23	3.09	45.2	3.2	16.7		-23.11	2.78	-6.47175	17.0319
21920III	Lolium cf. multiflorum	Ryegrass	TWE-08-6051	6051	6GH	Iron Age	Iron Age I	-22	1.79	45.7	2.6	20.7		-22.11	1.48	-6.47175	15.9918
21920IV	Lolium cf. multiflorum	Ryegrass	TWE-08-6051	6051	6GH	Iron Age	Iron Age I	-23.7	3.19	50.4	2.8	21.1		-23.81	2.88	-6.47175	17.7611
S-EVA/Tübingen #	Species	Common Name	Sample #	Locus	Level	General Time Period	Precise Time Period	d13C (‰)	d15N (‰)	%C	%N	C:N		d13CChar corrected (‰)	d15NChar Corrected (‰)	δair	D13C Based on Char Corrected Values; using GISP data
2362	Hordeum vulgare	Barley	Tweini_TWE_08_942_1	942	9AB	Early Bronze Age	Early Bronze Age	-23.893	Not Measured	64.6496	Not Measured	Not Determined		-24.003	Not Determined	-6.38331	18.053
2363	Hordeum vulgare	Barley	Tweini_TWE_08_942_2	942	9AB	Early Bronze Age	Early Bronze Age	-21.9131	Not Measured	67.5571	Not Measured	Not Determined		-22.0231	Not Determined	-6.38331	15.992
2364	Hordeum vulgare	Barley	Tweini_TWE_08_942_3	942	9AB	Early Bronze Age	Early Bronze Age	-22.5568	Not Measured	64.5734	Not Measured	Not Determined		-22.6668	Not Determined	-6.38331	16.6612
2365	Hordeum vulgare	Barley	Tweini_TWE_08_942_4	942	9AB	Early Bronze Age	Early Bronze Age	-23.3	Not Measured	66.9725	Not Measured	Not Determined		-23.41	Not Determined	-6.38331	17.4348
2366	Hordeum vulgare	Barley	Tweini_TWE_04_864_1	864	8ABCD	Middle Bronze Age	Middle Bronze Age	-23.0142	Not Measured	55.2803	Not Measured	Not Determined		-23.1242	Not Determined	-6.4198	17.0999
656	Hordeum vulgare	Barley	Tweini_05_02539_1	2539	8?	Middle Bronze Age	Middle Bronze Age I	-22.9878	Not Measured	65.7949	Not Measured	Not Determined		-23.0978	Not Determined	-6.40858	17.0839
657	Hordeum vulgare	Barley	Tweini_05_02539_2	2539	8?	Middle Bronze Age	Middle Bronze Age I	-23.1252	Not Measured	65.9499	Not Measured	Not Determined		-23.2352	Not Determined	-6.40858	17.2269
658	Hordeum vulgare	Barley	Tweini_05_02539_3	2539	8?	Middle Bronze Age	Middle Bronze Age I	-22.7061	Not Measured	62.9677	Not Measured	Not Determined		-22.8161	Not Determined	-6.40858	16.7906
1527	Hordeum vulgare	Barley	Tweini_06_959_1	959	8CD	Middle Bronze Age	Middle Bronze Age I	-22.8177	Not Measured	65.6568	Not Measured	Not Determined		-22.9277	Not Determined	-6.40858	16.9067
1536	Hordeum vulgare	Barley	Tweini_06_959_10	959	8CD	Middle Bronze Age	Middle Bronze Age I	-23.3444	Not Measured	66.4087	Not Measured	Not Determined		-23.4544	Not Determined	-6.40858	17.4552
1528	Hordeum vulgare	Barley	Tweini_06_959_2	959	8CD	Middle Bronze Age	Middle Bronze Age I	-21.5754	Not Measured	62.6655	Not Measured	Not Determined		-21.6854	Not Determined	-6.40858	15.6155
1529	Hordeum vulgare	Barley	Tweini_06_959_3	959	8CD	Middle Bronze Age	Middle Bronze Age I	-24.0583	Not Measured	65.8565	Not Measured	Not Determined		-24.1683	Not Determined	-6.40858	18.1996
1530	Hordeum vulgare	Barley	Tweini_06_959_4	959	8CD	Middle Bronze Age	Middle Bronze Age I	-22.1975	Not Measured	53.9748	Not Measured	Not Determined		-22.3075	Not Determined	-6.40858	16.2616
1531	Hordeum vulgare	Barley	Tweini_06_959_5	959	8CD	Middle Bronze Age	Middle Bronze Age I	-23.485	Not Measured	64.3276	Not Measured	Not Determined		-23.595	Not Determined	-6.40858	17.6017
1532	Hordeum vulgare	Barley	Tweini_06_959_6	959	8CD	Middle Bronze Age	Middle Bronze Age I	-22.7889	Not Measured	64.8883	Not Measured	Not Determined		-22.8989	Not Determined	-6.40858	16.8768
1533	Hordeum vulgare	Barley	Tweini_06_959_7	959	8CD	Middle Bronze Age	Middle Bronze Age I	-22.782	Not Measured	63.4534	Not Measured	Not Determined		-22.892	Not Determined	-6.40858	16.8696
1534	Hordeum vulgare	Barley	Tweini_06_959_8	959	8CD	Middle Bronze Age	Middle Bronze Age I	-24.0195	Not Measured	61.7314	Not Measured	Not Determined		-24.1295	Not Determined	-6.40858	18.1591
1535	Hordeum vulgare	Barley	Tweini_06_959_9	959	8CD	Middle Bronze Age	Middle Bronze Age I	-22.232	Not Measured	63.5915	Not Measured	Not Determined		-22.342	Not Determined	-6.40858	16.2975
2367	Hordeum vulgare	Barley	Tweini_TWE_04_859_1	859	8AB	Middle Bronze Age	Middle Bronze Age I > MBA II	-23.4083	Not Measured	63.8528	Not Measured	Not Determined		-23.5183	Not Determined	-6.40858	17.5218
1525	Hordeum vulgare	Barley	Tweini_04_02008_1	2008	7ABC	Late Bronze Age	Late Bronze Age II	-23.1204	Not Measured	63.0033	Not Measured	Not Determined		-23.2304	Not Determined	-6.45878	17.1705
1526	Hordeum vulgare	Barley	Tweini_04_02008_2	2008	7ABC	Late Bronze Age	Late Bronze Age II	-23.1306	Not Measured	65.7527	Not Measured	Not Determined		-23.2406	Not Determined	-6.45878	17.1811
2368	Hordeum vulgare	Barley	Tweini_TWE_01_42_1	42	6GH	Late Bronze Age	Late Bronze Age II > IA I	-22.6826	Not Measured	65.8609	Not Measured	Not Determined		-22.7926	Not Determined	-6.45878	16.7148
2369	Hordeum vulgare	Barley	Tweini_TWE_01_42_2	42	6GH	Late Bronze Age	Late Bronze Age II > IA I	-22.2203	Not Measured	62.7324	Not Measured	Not Determined		-22.3303	Not Determined	-6.45878	16.2341
2370	Hordeum vulgare	Barley	Tweini_TWE_01_42_3	42	6GH	Late Bronze Age	Late Bronze Age II > IA I	-23.8013	Not Measured	63.1933	Not Measured	Not Determined		-23.9113	Not Determined	-6.45878	17.8801
2371	Hordeum vulgare	Barley	Tweini_TWE_01_42_4	42	6GH	Late Bronze Age	Late Bronze Age II > IA I	-22.5744	Not Measured	59.1919	Not Measured	Not Determined		-22.6844	Not Determined	-6.45878	16.6022
2372	Hordeum vulgare	Barley	Tweini_TWE_01_42_5	42	6GH	Late Bronze Age	Late Bronze Age II > IA I	-23.3839	Not Measured	63.1385	Not Measured	Not Determined		-23.4939	Not Determined	-6.45878	17.445
2373	Hordeum vulgare	Barley	Tweini_TWE_01_42_6	42	6GH	Late Bronze Age	Late Bronze Age II > IA I	-24.327	Not Measured	59.1892	Not Measured	Not Determined		-24.437	Not Determined	-6.45878	18.4286
2379	Hordeum vulgare	Barley	Tweini_TWE_10_5995_1	5995	6GH	Iron Age	Iron Age I	-25.3608	Not Measured	68.9161	Not Measured	Not Determined		-25.4708	Not Determined	-6.47175	19.4956
2374	Hordeum vulgare	Barley	Tweini_TWE_10_5914_1	5914	6CDEF	Iron Age	Iron Age I/II	-22.7295	Not Measured	62.6652	Not Measured	Not Determined		-22.8395	Not Determined	-6.47645	16.7455
2375	Hordeum vulgare	Barley	Tweini_TWE_10_5914_2	5914	6CDEF	Iron Age	Iron Age I/II	-22.7899	Not Measured	52.4499	Not Measured	Not Determined		-22.8999	Not Determined	-6.47645	16.8084
2376	Hordeum vulgare	Barley	Tweini_TWE_10_5914_3	5914	6CDEF	Iron Age	Iron Age I/II	-22.2613	Not Measured	65.303	Not Measured	Not Determined		-22.3713	Not Determined	-6.47645	16.2586
2377	Hordeum vulgare	Barley	Tweini_TWE_10_5914_4	5914	6CDEF	Iron Age	Iron Age I/II	-23.9905	Not Measured	62.4012	Not Measured	Not Determined		-24.1005	Not Determined	-6.47645	18.0593
2378	Hordeum vulgare	Barley	Tweini_TWE_10_5914_5	5914	6CDEF	Iron Age	Iron Age I/II	-23.7447	Not Measured	62.2709	Not Measured	Not Determined		-23.8547	Not Determined	-6.47645	17.803

## Sheet: Supplementary Table S4 Animals
Table S4. Animal isotopic results and information from Tell Tweini. A total of 210 specimens yielded useable collagen out of 296 specimens sampled.
S-EVA #	Sample #	Taxon	Common Name	Skeletal element	Locus	Level	General Time Period	Precise Time Period	%Yield	d13C (‰)	d15N (‰)	%C	%N	C:N
14860	109	Canis lupus f. familiaris	Dog	calcaneus	958	9AB disturbed	Early Bronze Age	EBA	0.5	-19.2	7.4	31	10.8	3.3
14858	107	Canis lupus f. familiaris	Dog	phalanx 1	924	8ABCD	Middle Bronze Age	MBA I + MBA II	1.4	-17.9	8.5	29.9	10.5	3.3
14859	108	Canis lupus f. familiaris	Dog	scapula	933	8ABCD	Middle Bronze Age	MBA I + MBA II	0.7	-18	8.7	32.4	11.5	3.3
14857	106	Canis lupus f. familiaris	Dog	femur	843	7ABC	Late Bronze Age	LBA II A-II B	0.7	-17.8	8.2	39.2	14.1	3.3
14863	112	Canis lupus f. familiaris	Dog	ulna	2008	7ABC	Late Bronze Age	LBA II A-II B	0.9	-18.3	6.9	36.3	13.2	3.2
14865	114	Canis lupus f. familiaris	Dog	metacarpus	3328	7ABC	Late Bronze Age	LBA II A-II B	1.4	-17.9	6.5	42.3	15.5	3.2
14866	115	Canis lupus f. familiaris	Dog	axis	3343	7ABC	Late Bronze Age	LBA II A-II B	0.7	-18.2	6.1	43.4	15.7	3.2
14867	116	Canis lupus f. familiaris	Dog	axis	3351	7ABC	Late Bronze Age	LBA II A-II B	0.7	-20.2	5.5	36.6	13	3.3
14868	117	Canis lupus f. familiaris	Dog	mandibula	4216	7ABC	Late Bronze Age	LBA II A-II B	0.9	-18.2	6.3	42.8	15.4	3.2
14869	118	Canis lupus f. familiaris	Dog	phalanx 2	4217	7ABC	Late Bronze Age	LBA II A-II B	0.9	-18.3	6.2	43.1	15.5	3.2
14854	103	Canis lupus f. familiaris	Dog	mandibula	103	5AB	Iron Age	IA III	0.5	-18.8	7.3	42.6	15.2	3.3
14855	104	Canis lupus f. familiaris	Dog	humerus	814	6ABCD	Iron Age	IA II	0.5	-13.3	9.2	36.2	12.6	3.3
14856	105	Canis lupus f. familiaris	Dog	ulna	816	6ABCD	Iron Age	IA II	0.9	-17.1	7.6	33.8	12	3.3
14861	110	Canis lupus f. familiaris	Dog	metapodal	1800	4AB	Iron Age	IA III	0.5	-18	6.2	43.1	15.5	3.2
14862	111	Canis lupus f. familiaris	Dog	femur	2005	5AB-6ABCDEFGH	Iron Age	IA I - IA III	1.3	-16.7	7.2	42.6	15.5	3.2
14864	113	Canis lupus f. familiaris	Dog	tibia	3213	5AB	Iron Age	IA III	0.4	-18.4	8.1	40.3	14.2	3.3
14870	119	Canis lupus f. familiaris	Dog	ulna	5503	4AB-5AB	Iron Age	IA III	0.9	-18.2	6.3	26.2	9.4	3.3
14872	121	Canis lupus f. familiaris	Dog	metapodal	6021	6ABCDEFGH	Iron Age	IA I - IA II	1.6	-18.5	6.8	28	10	3.3
14873	122	Canis lupus f. familiaris	Dog	radius	6107	5AB-6ABCDEFGH	Iron Age	IA I - IA III	0.7	-18.8	5.8	16.5	5.7	3.3
S-EVA #	Sample #	Taxon	Common Name	Skeletal element	Locus	Level	General Time Period	Precise Time Period	%Yield	d13C (‰)	d15N (‰)	%C	%N	C:N
15371	29	Bos primigenius f. taurus	Cattle	tibia	942	9AB	Early Bronze Age	EBA IV B	1	-17.2	5.1	34.9	12.8	3.2
15374	32	Bos primigenius f. taurus	Cattle	mandibula	963	9AB disturbed	Early Bronze Age	EBA	0.2	-16.5	5	41.4	14.9	3.3
15376	34	Bos primigenius f. taurus	Cattle	phalanx 1	964	9AB disturbed	Early Bronze Age	EBA	1.2	-17.1	5.8	40.9	14.9	3.2
15379	37	Bos primigenius f. taurus	Cattle	phalanx 3	965	9AB disturbed	Early Bronze Age	EBA	0.5	-18.1	5.9	35.6	13.1	3.2
15380	38	Bos primigenius f. taurus	Cattle	phalanx 1	965	9AB disturbed	Early Bronze Age	EBA	0.8	-16.7	7	39.2	14.3	3.2
15388	46	Bos primigenius f. taurus	Cattle	humerus	1044	8ABCD	Middle Bronze Age	MBA I + MBA II	0.5	-20.4	6.1	17.9	6.1	3.4
15350	8	Bos primigenius f. taurus	Cattle	naviculocuboid	52	8AB	Middle Bronze Age	MBA II	0.8	-17.4	6.4	43.8	15.9	3.2
15369	27	Bos primigenius f. taurus	Cattle	humerus	933	8ABCD	Middle Bronze Age	MBA I + MBA II	2.9	-18.8	7.8	42.8	15.6	3.2
15373	31	Bos primigenius f. taurus	Cattle	tibia	960	8CD	Middle Bronze Age	MBA I	0.6	-19.1	4.7	26.5	9.1	3.4
15348	6	Bos primigenius f. taurus	Cattle	metapodal	43	7ABC	Late Bronze Age	LBA II A-II B	2	-19.7	11.7	46.1	16.8	3.2
15399	57	Bos primigenius f. taurus	Cattle	scapula	3336	7ABC	Late Bronze Age	LBA II A-II B	0.5	-16	5.3	40.3	14.6	3.2
15400	58	Bos primigenius f. taurus	Cattle	metatarsus	3336	7ABC	Late Bronze Age	LBA II A-II B	0.8	-16.8	5.6	40.9	14.8	3.2
15401	59	Bos primigenius f. taurus	Cattle	pelvis	3336	7ABC	Late Bronze Age	LBA II A-II B	0.8	-18.4	4.5	38.5	13.9	3.2
15355	13	Bos primigenius f. taurus	Cattle	phalanx 2	522	6EFGH?-7ABC	Late Bronze Age	LBA II	0.4	-20.6	6.7	37.1	13.3	3.2
15405	63	Bos primigenius f. taurus	Cattle	carpal	3343	7ABC	Late Bronze Age	LBA II A-II B	0.1	-20.4	4.4	39.2	14.5	3.2
15406	64	Bos primigenius f. taurus	Cattle	metapodal	3343	7ABC	Late Bronze Age	LBA II A-II B	0.9	-18.4	8.4	29.9	10.8	3.2
15367	25	Bos primigenius f. taurus	Cattle	costa	917	7DE	Late Bronze Age	LBA I	1.3	-20.3	6.8	41.1	14.4	3.3
15384	42	Bos primigenius f. taurus	Cattle	costa	969	7DE	Late Bronze Age	LBA I	0.9	-18.7	6	38	13.8	3.2
15541	73	Bos primigenius f. taurus	Cattle	phalanx 1	6454	6EFGH-7ABCDE	Iron Age	LBA I - IA I	0.8	-17.8	4.2	17.3	6.3	3.2
15354	12	Bos primigenius f. taurus	Cattle	metatarsus	209	6AB	Iron Age	IA II	1	-14.9	3.6	35.9	12.9	3.2
15356	14	Bos primigenius f. taurus	Cattle	carpal	527	6AB	Iron Age	IA II	0.8	-17.5	5.2	32.8	12.1	3.2
15361	19	Bos primigenius f. taurus	Cattle	phalanx 1	814	6ABCD	Iron Age	IA II	0.6	-19.6	4.9	15.5	5.5	3.3
15362	20	Bos primigenius f. taurus	Cattle	carpal	814	6ABCD	Iron Age	IA II	0.4	-15.1	6.2	33.3	12.1	3.2
15363	21	Bos primigenius f. taurus	Cattle	metacarpus	814	6ABCD	Iron Age	IA II	0.3	-19.4	5.7	30.7	11.2	3.2
15364	22	Bos primigenius f. taurus	Cattle	phalanx 1	816	6ABCD	Iron Age	IA II	1	-17.3	7.5	28.4	10.4	3.2
15366	24	Bos primigenius f. taurus	Cattle	metacarpus	903	6CD	Iron Age	IA II	0.4	-18.9	4.6	17.4	6.2	3.3
15351	9	Bos primigenius f. taurus	Cattle	metacarpus	103	5AB	Iron Age	IA III	0.8	-19.1	5.8	22.4	8.2	3.2
15353	11	Bos primigenius f. taurus	Cattle	tibia	103	5AB	Iron Age	IA III	0.1	-18.5	5.9	40.4	14.3	3.3
15360	18	Bos primigenius f. taurus	Cattle	phalanx 3	608	5AB	Iron Age	IA III	0.5	-18.7	5.7	13.6	4.9	3.3
S-EVA #	Sample #	Taxon	Common Name	Skeletal element	Locus	Level	General Time Period	Precise Time Period	%Yield	d13C (‰)	d15N (‰)	%C	%N	C:N
15516	201	Sus scrofa f. domestica/Sus scrofa	Suid	phalanx 1	942	9AB	Early Bronze Age	EBA IV B	1.5	-19	6.6	41.5	14.8	3.3
15517	202	Sus scrofa f. domestica/Sus scrofa	Suid	humerus	965	9AB disturbed	Early Bronze Age	EBA	0.9	-19.1	7.7	26.2	9.4	3.3
15521	206	Sus scrofa f. domestica/Sus scrofa	Suid	metapodal	965	9AB disturbed	Early Bronze Age	EBA	0.5	-19.1	6.5	39.6	14	3.3
15522	207	Sus scrofa f. domestica/Sus scrofa	Suid	costa	965	9AB disturbed	Early Bronze Age	EBA	0.9	-18.9	6.9	36.4	12.9	3.3
15523	208	Sus scrofa f. domestica/Sus scrofa	Suid	femur	965	9AB disturbed	Early Bronze Age	EBA	0.3	-19.3	7.3	42	14.3	3.4
15525	210	Sus scrofa f. domestica/Sus scrofa	Suid	ulna	966	9AB disturbed	Early Bronze Age	EBA	0.9	-19.6	6.2	41.4	14.7	3.3
15527	212	Sus scrofa f. domestica/Sus scrofa	Suid	mandibula	2153	8AB	Middle Bronze Age	MBA II	0.2	-19.9	6.8	47.2	16.3	3.4
15529	214	Sus scrofa f. domestica/Sus scrofa	Suid	metapodal	2552	8CD	Middle Bronze Age	MBA I	0.1	-20.2	6.1	42.4	15.1	3.3
15515	200	Sus scrofa f. domestica/Sus scrofa	Suid	humerus	843	7ABC	Late Bronze Age	LBA II A-II B	0.9	-20	6	42.4	14.7	3.4
15530	215	Sus scrofa f. domestica/Sus scrofa	Suid	metapodal	3328	7ABC	Late Bronze Age	LBA II A-II B	0.9	-20	3.8	35.3	12.6	3.3
15531	216	Sus scrofa f. domestica/Sus scrofa	Suid	metapodal	3328	7ABC	Late Bronze Age	LBA II A-II B	0.7	-20	6	42.5	15.1	3.3
15532	217	Sus scrofa f. domestica/Sus scrofa	Suid	metapodal	3331	7ABC	Late Bronze Age	LBA II A-II B	1	-20.1	4.1	42.3	15.1	3.3
15533	218	Sus scrofa f. domestica/Sus scrofa	Suid	mandibula	3336	7ABC	Late Bronze Age	LBA II A-II B	1.5	-19.3	6.4	38.1	13.5	3.3
15534	219	Sus scrofa f. domestica/Sus scrofa	Suid	mandibula	3339	7ABC	Late Bronze Age	LBA II A-II B	0.8	-20.7	4.7	44.9	15.6	3.4
15535	220	Sus scrofa f. domestica/Sus scrofa	Suid	ulna	3339	7ABC	Late Bronze Age	LBA II A-II B	1.2	-19.8	6	36	12.7	3.3
15537	222	Sus scrofa f. domestica/Sus scrofa	Suid	calcaneus	3351	7ABC	Late Bronze Age	LBA II A-II B	0.4	-19.6	4.8	18	6.4	3.3
15538	223	Sus scrofa f. domestica/Sus scrofa	Suid	metapodal	3351	7ABC	Late Bronze Age	LBA II A-II B	0.8	-19.4	4.8	33.1	12.1	3.2
S-EVA #	Sample #	Taxon	Common Name	Skeletal element	Locus	Level	General Time Period	Precise Time Period	%Yield	d13C (‰)	d15N (‰)	%C	%N	C:N
15020	250	Ovis ammon f. aries	Sheep	phalanx 1	942	9AB	Early Bronze Age	EBA IV B	0.9	-18.8	6.4	42.9	15.2	3.3
15023	253	Ovis ammon f. aries	Sheep	phalanx 1	963	9AB disturbed	Early Bronze Age	EBA	0.7	-17.9	5.7	41.7	14.7	3.3
15024	254	Ovis ammon f. aries	Sheep	metacarpus	964	9AB disturbed	Early Bronze Age	EBA	0.5	-19.6	5.9	40.6	14.5	3.3
15025	255	Ovis ammon f. aries	Sheep	scapula	964	9AB disturbed	Early Bronze Age	EBA	0.2	-18.5	6	40	14.2	3.3
15027	257	Ovis ammon f. aries	Sheep	humerus	965	9AB disturbed	Early Bronze Age	EBA	0.9	-18.9	5.9	42.5	15.2	3.3
15029	259	Ovis ammon f. aries	Sheep	radius	965	9AB disturbed	Early Bronze Age	EBA	0.4	-16.2	5.6	35.6	12.6	3.3
15030	260	Ovis ammon f. aries	Sheep	phalanx 1	965	9AB disturbed	Early Bronze Age	EBA	0.4	-19.1	4.7	41.2	14.9	3.2
15032	262	Ovis ammon f. aries	Sheep	metatarsus	966	9AB disturbed	Early Bronze Age	EBA	0.3	-17.4	5.4	36.2	12.8	3.3
15018	248	Ovis ammon f. aries	Sheep	femur	924	8ABCD	Middle Bronze Age	MBA I + MBA II	0.9	-17.7	9.2	42.8	15.2	3.3
15019	249	Ovis ammon f. aries	Sheep	humerus	933	8ABCD	Middle Bronze Age	MBA I + MBA II	0.2	-19.1	6.4	30	10.7	3.3
15003	233	Ovis ammon f. aries	Sheep	metatarsus	174	8AB	Middle Bronze Age	MBA II	0.1	-16.2	5.4	41.9	15	3.2
15034	264	Ovis ammon f. aries	Sheep	metapodal	1041	8AB	Middle Bronze Age	MBA II	1.8	-17.3	4.5	43	15.4	3.3
15021	251	Ovis ammon f. aries	Sheep	phalanx 1	944	8CD	Middle Bronze Age	MBA II > MBA I	0.9	-19.4	5.1	42.8	15.3	3.3
15043	273	Ovis ammon f. aries	Sheep	metatarsus	3328	7ABC	Late Bronze Age	LBA II A-II B	0.2	-19.1	5.7	34.9	12.2	3.3
15044	274	Ovis ammon f. aries	Sheep	talus	3328	7ABC	Late Bronze Age	LBA II A-II B	0.6	-17.7	5.4	42	14.9	3.3
15045	275	Ovis ammon f. aries	Sheep	phalanx 1	3333	7ABC	Late Bronze Age	LBA II A-II B	1	-17.9	10.1	43.6	15.4	3.3
15046	276	Ovis ammon f. aries	Sheep	metatarsus	3336	7ABC	Late Bronze Age	LBA II A-II B	0.8	-18.3	5.4	42.3	15	3.3
15048	278	Ovis ammon f. aries	Sheep	phalanx 1	3337	7ABC	Late Bronze Age	LBA II A-II B	0.8	-18.4	6.6	43	15.3	3.3
15049	279	Ovis ammon f. aries	Sheep	talus	3339	7ABC	Late Bronze Age	LBA II A-II B	1.6	-17.3	5.8	42.7	15.2	3.3
15050	280	Ovis ammon f. aries	Sheep	talus	3339	7ABC	Late Bronze Age	LBA II A-II B	1.1	-20.1	4.9	42.4	15.1	3.3
15051	281	Ovis ammon f. aries	Sheep	calcaneus	3343	7ABC	Late Bronze Age	LBA II A-II B	0.1	-17.8	5.8	23.8	8.7	3.2
15015	245	Ovis ammon f. aries	Sheep	metacarpus	3343	7ABC	Late Bronze Age	LBA II A-II B	0.1	-17.9	6.3	23.9	8	3.5
15016	246	Ovis ammon f. aries	Sheep	scapula	917	7DE	Late Bronze Age	LBA I	0.2	-19.3	4.7	22.1	7.5	3.4
14997	227	Ovis ammon f. aries	Sheep	metarsus	21	6ABCD	Iron Age	IA II	0.8	-19.1	8.3	15.1	5.3	3.4
15006	236	Ovis ammon f. aries	Sheep	metacarpus	814	6ABCD	Iron Age	IA II	0.3	-18.7	8.3	20.3	6.9	3.4
15008	238	Ovis ammon f. aries	Sheep	calcaneus	814	6ABCD	Iron Age	IA II	0.1	-17.7	5.6	22.4	8	3.3
15009	239	Ovis ammon f. aries	Sheep	phalanx 1	814	6ABCD	Iron Age	IA II	0.8	-20.2	5.3	41.6	15	3.2
15010	240	Ovis ammon f. aries	Sheep	talus	814	6ABCD	Iron Age	IA II	0.9	-17.2	5.6	19.6	6.9	3.3
15011	241	Ovis ammon f. aries	Sheep	calcaneus	815	6ABCD	Iron Age	IA II	0.7	-16.4	6.2	41.4	14.9	3.3
15013	243	Ovis ammon f. aries	Sheep	calcaneus	816	6ABCD	Iron Age	IA II	0.4	-16.2	6.3	40	14.3	3.3
15014	244	Ovis ammon f. aries	Sheep	metacarpus	816	6ABCD	Iron Age	IA II	0.5	-19.3	5.3	38.2	13.6	3.3
15035	265	Ovis ammon f. aries	Sheep	scapula	1103	5AB	Iron Age	IA III	1.8	-17.9	5.1	25.5	9.1	3.3
15037	267	Ovis ammon f. aries	Sheep	phalanx 1	1103	5AB	Iron Age	IA III	1	-18.5	5.6	41.9	14.6	3.4
15040	270	Ovis ammon f. aries	Sheep	radius	2520	5AB	Iron Age	IA III	0.2	-18.8	4.1	21.7	7.5	3.4
15042	272	Ovis ammon f. aries	Sheep	humerus	3214	5AB	Iron Age	IA III	0.5	-19.2	6.7	43	15.1	3.3
15039	269	Ovis ammon f. aries	Sheep	phalanx 1	1800	4AB	Iron Age	IA III	0.9	-18	5.1	42.4	15	3.3
15038	268	Ovis ammon f. aries	Sheep	phalanx 1	1105	4AB	Iron Age	IA III	0.1	-19.1	4.1	31.4	10.9	3.3
S-EVA #	Sample #	Taxon	Common Name	Skeletal element	Locus	Level	General Time Period	Precise Time Period	%Yield	d13C (‰)	d15N (‰)	%C	%N	C:N
15476	156	Capra aegagrus f. hircus	Goat	metatarsus	942	9AB	Early Bronze Age	EBA IV B	1.7	-19	5.6	42.3	15.4	3.2
15477	157	Capra aegagrus f. hircus	Goat	metacarpus	942	9AB	Early Bronze Age	EBA IV B	0.6	-18	5.2	41.8	15.2	3.2
15478	158	Capra aegagrus f. hircus	Goat	phalanx 1	964	9AB disturbed	Early Bronze Age	EBA	0.9	-19.8	4.6	42	14.9	3.3
15479	159	Capra aegagrus f. hircus	Goat	scapula	964	9AB disturbed	Early Bronze Age	EBA	0.6	-18.1	4.4	41.3	14.9	3.2
15480	160	Capra aegagrus f. hircus	Goat	scapula	965	9AB disturbed	Early Bronze Age	EBA	0.8	-18.8	5.6	41.6	15	3.2
15481	161	Capra aegagrus f. hircus	Goat	scapula	965	9AB disturbed	Early Bronze Age	EBA	0.5	-16.7	5.8	28.2	9.9	3.3
15482	162	Capra aegagrus f. hircus	Goat	phalanx 1	965	9AB disturbed	Early Bronze Age	EBA	0.4	-18.8	7.5	41.2	14.9	3.2
15483	163	Capra aegagrus f. hircus	Goat	radio-ulna	965	9AB disturbed	Early Bronze Age	EBA	0.9	-19.4	3.8	42.5	15.2	3.3
15484	164	Capra aegagrus f. hircus	Goat	radio-ulna	965	9AB disturbed	Early Bronze Age	EBA	0.1	-19.5	6	30.7	10.7	3.3
15485	165	Capra aegagrus f. hircus	Goat	metapodal	966	9AB disturbed	Early Bronze Age	EBA	3.1	-17.5	4.6	43	15.5	3.2
15486	166	Capra aegagrus f. hircus	Goat	scapula	966	9AB disturbed	Early Bronze Age	EBA	0.6	-19.8	5.1	35.9	12.5	3.3
15487	167	Capra aegagrus f. hircus	Goat	humerus	966	9AB disturbed	Early Bronze Age	EBA	0.8	-17.1	8.8	42.6	15.2	3.3
15470	150	Capra aegagrus f. hircus	Goat	metatarsus	933	8ABCD	Middle Bronze Age	MBA I + MBA II	1.2	-18.2	3.7	42.7	15.3	3.3
15471	151	Capra aegagrus f. hircus	Goat	radius	933	8ABCD	Middle Bronze Age	MBA I + MBA II	1.2	-18.7	3.9	41.1	14.9	3.2
15472	152	Capra aegagrus f. hircus	Goat	talus	933	8ABCD	Middle Bronze Age	MBA I + MBA II	0.2	-18.7	5.7	40.8	14.5	3.3
15473	153	Capra aegagrus f. hircus	Goat	phalanx 1	933	8ABCD	Middle Bronze Age	MBA I + MBA II	0.6	-18.5	4	37.3	13.3	3.3
15451	131	Capra aegagrus f. hircus	Goat	talus	52	8AB	Middle Bronze Age	MBA II	1.1	-17.6	5.4	15.4	5.6	3.2
15491	171	Capra aegagrus f. hircus	Goat	phalanx 2	1041	8AB	Middle Bronze Age	MBA II	0.6	-17.9	6.3	39.5	14.9	3.1
15474	154	Capra aegagrus f. hircus	Goat	talus	936	8CD	Middle Bronze Age	MBA I	0.7	-18.2	5.2	37.9	13.6	3.2
15457	137	Capra aegagrus f. hircus	Goat	metacarpus	433	7ABC	Late Bronze Age	LBA II A-II B	0.6	-20.1	5	42.4	15.1	3.3
15503	183	Capra aegagrus f. hircus	Goat	talus	3328	7ABC	Late Bronze Age	LBA II A-II B	0.3	-19.4	3.9	39.4	13.9	3.3
15504	184	Capra aegagrus f. hircus	Goat	talus	3336	7ABC	Late Bronze Age	LBA II A-II B	0.4	-19.8	5.2	36.4	13.2	3.2
15505	185	Capra aegagrus f. hircus	Goat	metatarsus	3339	7ABC	Late Bronze Age	LBA II A-II B	0.6	-17.2	5.3	40.4	14.3	3.3
15506	186	Capra aegagrus f. hircus	Goat	metapodal	3343	7ABC	Late Bronze Age	LBA II A-II B	0.9	-20.5	6	40.9	14.5	3.3
15488	168	Capra aegagrus f. hircus	Goat	metatarsus	969	7DE	Late Bronze Age	LBA I	1.4	-16.8	6.4	42.2	15.3	3.2
15489	169	Capra aegagrus f. hircus	Goat	phalanx 1	969	7DE	Late Bronze Age	LBA I	1.9	-17.1	6.6	42.6	15.5	3.2
15507	187	Capra aegagrus f. hircus	Goat	humerus	3349	7DE	Late Bronze Age	LBA I	1.9	-19.1	4.8	40	14.2	3.3
15458	138	Capra aegagrus f. hircus	Goat	humerus	522	6EFGH?-7ABC	Late Bronze Age	LBA II	1.1	-18.7	6.1	41.8	15	3.2
15459	139	Capra aegagrus f. hircus	Goat	radius	522	6EFGH?-7ABC	Late Bronze Age	LBA II	1.2	-14.9	6.1	42.3	15.1	3.3
15462	142	Capra aegagrus f. hircus	Goat	phalanx 2	814	6ABCD	Iron Age	IA II	0.5	-16.6	5.3	40.6	14.5	3.3
15463	143	Capra aegagrus f. hircus	Goat	metacarpus	814	6ABCD	Iron Age	IA II	0.8	-19.8	4.5	27.5	9.8	3.3
15464	144	Capra aegagrus f. hircus	Goat	calcaneus	815	6ABCD	Iron Age	IA II	0.2	-18.3	6.7	40.2	14.4	3.3
15465	145	Capra aegagrus f. hircus	Goat	talus	815	6ABCD	Iron Age	IA II	1.4	-20.1	6.4	42.5	15	3.3
15466	146	Capra aegagrus f. hircus	Goat	humerus	816	6ABCD	Iron Age	IA II	0.5	-20.4	4	41.9	15	3.3
15467	147	Capra aegagrus f. hircus	Goat	metatarsus	816	6ABCD	Iron Age	IA II	0.2	-20	6.4	31.7	11.2	3.3
15468	148	Capra aegagrus f. hircus	Goat	metacarpus	816	6ABCD	Iron Age	IA II	0.2	-18.2	5.8	15.9	5.5	3.4
15490	170	Capra aegagrus f. hircus	Goat	phalanx 1	1032	6CD	Iron Age	IA II	1.6	-19.6	6.5	37	13.1	3.3
15452	132	Capra aegagrus f. hircus	Goat	humerus	103	5AB	Iron Age	IA III	0.4	-19.1	6.1	41.3	14.7	3.3
15460	140	Capra aegagrus f. hircus	Goat	metatarsus	607	5AB	Iron Age	IA III	0.2	-19.1	9.2	32.5	11.3	3.3
15493	173	Capra aegagrus f. hircus	Goat	talus	1103	5AB	Iron Age	IA III	1.1	-18.8	4.3	33.1	11.8	3.3
15496	176	Capra aegagrus f. hircus	Goat	phalanx 1	1103	5AB	Iron Age	IA III	0.6	-19.6	5.6	35.1	12.5	3.3
15500	180	Capra aegagrus f. hircus	Goat	metacarpus	2710	5AB	Iron Age	IA III	0.4	-18.2	8.2	33.1	11.7	3.3
15497	177	Capra aegagrus f. hircus	Goat	phalanx 2	1105	4AB	Iron Age	IA III	0.7	-18.1	3.6	30.1	10.7	3.3
S-EVA #	Sample #	Taxon	Common Name	Skeletal element	Locus	Level	General Time Period	Precise Time Period	%Yield	d13C (‰)	d15N (‰)	%C	%N	C:N
15424	83	Dama mesopotamica	Deer	phalanx 2	966	9AB disturbed	Early Bronze Age	EBA	1.5	-19.6	4.8	42.5	15.1	3.3
15416	75	Dama mesopotamica	Deer	phalanx 3	52	8AB	Middle Bronze Age	MBA II	0.1	-20.5	3.8	41.4	13.6	3.5
15421	80	Dama mesopotamica	Deer	radius	862	8AB	Middle Bronze Age	MBA II	0.3	-20.3	5.3	41.6	14.5	3.4
15419	78	Dama mesopotamica	Deer	tibia	636	7ABC	Late Bronze Age	LBA II A-II B	0.8	-19.2	2.6	38.3	13.7	3.3
15425	84	Dama mesopotamica	Deer	phalanx 1	1092	7ABC	Late Bronze Age	LBA II A-II B	0.6	-18.3	3.6	42.2	15.2	3.2
15428	87	Dama mesopotamica	Deer	talus	1801	7ABC	Late Bronze Age	LBA II A-II B	0.6	-19.7	4.1	15.6	5.1	3.6
15431	90	Dama mesopotamica	Deer	mandibula	2008	7ABC	Late Bronze Age	LBA II A-II B	0.8	-18.8	4.6	24.3	8.6	3.3
15432	91	Dama mesopotamica	Deer	phalanx 2	3328	7ABC	Late Bronze Age	LBA II A-II B	0.7	-19.4	5	41.2	14.8	3.3
15433	92	Dama mesopotamica	Deer	talus	3339	7ABC	Late Bronze Age	LBA II A-II B	0.1	-20.9	2.9	19.7	6.9	3.3
15434	93	Dama mesopotamica	Deer	antler	3339	7ABC	Late Bronze Age	LBA II A-II B	0.2	-18.2	5.3	19.1	6.6	3.4
15435	94	Dama mesopotamica	Deer	humerus	3408	7ABC	Late Bronze Age	LBA II A-II B	0.2	-19.7	5.5	41.1	14.7	3.3
15417	76	Dama mesopotamica	Deer	metacarpus	103	5AB	Iron Age	IA III	0.3	-20.3	4.1	26.6	9.2	3.4
15426	85	Dama mesopotamica	Deer	humerus	1103	5AB	Iron Age	IA III	0.9	-19.6	4.4	40.7	14.5	3.3
15420	79	Dama mesopotamica	Deer	metatarsus	815	6ABCD	Iron Age	IA II	0.4	-19.1	4.8	36.5	13	3.3
15427	86	Dama mesopotamica	Deer	talus	1504	6CD	Iron Age	IA II	1.5	-19.6	5.6	42.2	15.1	3.3
15429	88	Dama mesopotamica	Deer	metapodal	2005	5AB-6ABCDEFGH	Iron Age	IA I - IA III	0.8	-19.7	5	40.8	14.5	3.3
15430	89	Dama mesopotamica	Deer	humerus	2005	5AB-6ABCDEFGH	Iron Age	IA I - IA III	0.5	-19	4.8	25.7	9	3.4
15438	97	Dama mesopotamica	Deer	metacarpus	5955	5AB-6AB	Iron Age	IA II - IA III	0.2	-19.7	3.5	23.4	8.1	3.4
15439	98	Dama mesopotamica	Deer	metapodal	5956	5AB-6ABCDEFGH	Iron Age	IA I - IA III	0.7	-19.7	4.2	32.3	11.4	3.3
S-EVA #	Sample #	Taxon	Common Name	Skeletal element	Locus	Level	General Time Period	Precise Time Period	%Yield	d13C (‰)	d15N (‰)	%C	%N	C:N
14973	196	Lepus europaeus	Hare	ulna	966	9AB disturbed	Early Bronze Age	EBA	0.9	-19.5	4.8	41.8	15.4	3.2
14971	194	Lepus europaeus	Hare	tibia	547	7ABCDE	Late Bronze Age	LBA	0.4	-21.6	2	24.6	9.2	3.1
14972	195	Lepus europaeus	Hare	humerus	636	7ABC	Late Bronze Age	LBA II A-II B	0.7	-18.5	4.9	39.8	14.4	3.2
14974	197	Lepus europaeus	Hare	femur	3336	7ABC	Late Bronze Age	LBA II A-II B	0.4	-18.2	7.8	41.5	15	3.2
14975	198	Lepus europaeus	Hare	vertebra	3336	7ABC	Late Bronze Age	LBA II A-II B	0.8	-21.1	3.8	40.5	14.9	3.2
S-EVA #	Sample #	Taxon	Common Name	Skeletal element	Locus	Level	General Time Period	Precise Time Period	%Yield	d13C (‰)	d15N (‰)	%C	%N	C:N
15343	1	Ursus arctos	Bear	phalanx 1	527	6AB	Iron Age	IA II	0.3	-19.9	3.3	41.1	15.1	3.2
15345	3	Ursus arctos	Bear	mandibula	2108	6EFGH-7ABC	Iron Age	IA > LBA-IA I	0.4	-20.5	11.7	41.2	13.3	3.6
S-EVA #	Sample #	Taxon	Common Name	Skeletal element	Locus	Level	General Time Period	Precise Time Period	%Yield	d13C (‰)	d15N (‰)	%C	%N	C:N
15445	127	Gazella sp.	Gazelle	metacarpus	325	7ABC	Late Bronze Age	LBA II A-II B	1.2	-19.2	5.9	20.3	7.3	3.2
15448	129	Gazella sp.	Gazelle	processus	4217	7ABC	Late Bronze Age	LBA II A-II B	1.3	-18.2	4.3	41.6	15.1	3.2
15447	130	Gazella sp.	Gazelle	metacarpus	2004	5AB-6ABCDEFGH	Iron Age	IA I - IA III	0.1	-18.8	5.3	34	11.2	3.6
15449	125	Gazella sp.	Gazelle	metatarsus	5505	4AB-(5AB)	Iron Age	IA > IA III	0.1	-19.6	6.6	38.7	13.6	3.3
15450	128	Gazella sp.	Gazelle	phalanx 1	5556	6AB	Iron Age	IA II	0.1	-19.8	4.6	27.3	9.3	3.4
S-EVA #	Sample #	Taxon	Common Name	Skeletal element	Locus	Level	General Time Period	Precise Time Period	%Yield	d13C (‰)	d15N (‰)	%C	%N	C:N
14931	2001	Accipitridae	Accipitrids	humerus	540	7ABC	Late Bronze Age	LBA II A-II B	0.8	-19	8.7	42.1	15	3.3
14932	2002	Accipitridae	Accipitrids	humerus	5553	5AB	Iron Age	IA II > IA III	1	-14.3	9.3	39.6	14	3.3
14933	2003	Milvus migrans	Black kite	humerus	816	6ABCD	Iron Age	IA > IA II	1.4	-16.5	8.2	41.3	14.7	3.3
14935	2004	Buteo buteo	Buzzard	tibiotarsus	965	9AB disturbed	Early Bronze Age	EBA	2.1	-18.7	10.8	21	7.6	3.2
14934	2005	Buteo buteo	Buzzard	femur	843	7ABC	Late Bronze Age	LBA II A-II B	3.1	-18.4	8.2	42.5	15	3.3
14937	2007	Alectoris chukar	Chukar partridge	coracoid	942	9AB	Early Bronze Age	EBA IV B	1.1	-18.5	7.1	37.9	13.3	3.3
14936	2006	Alectoris chukar	Chukar partridge	coracoid	184	7ABC	Late Bronze Age	LBA II A-II B	1.3	-19.8	4.9	42.1	14.7	3.4
14938	2008	Alectoris chukar	Chukar partridge	humerus	2126	7ABC	Late Bronze Age	LBA II A-II B	1.7	-19.5	4.9	41	14.6	3.3
14939	2009	Alectoris chukar	Chukar partridge	tibiotarsus	5576	5AB-6ABCDEFGH	Iron Age	IA II > IA	1.6	-18.9	6.1	18.5	6.4	3.4
14940	2010	Alectoris chukar	Chukar partridge	humerus	5953	6CD	Iron Age	IA II	0.1	-19.3	4.5	32.7	11.5	3.3
14943	2013	Corvus sp.	Crow	ulna	965	9AB disturbed	Early Bronze Age	EBA	1	-18.4	11.1	41.1	14.5	3.3
14942	2012	Corvus sp.	Crow	humerus	923	8AB	Middle Bronze Age	MBA II	1.5	-18.8	7.7	40.5	14.2	3.3
14941	2011	Corvus sp.	Crow	scapula	185	7ABC	Late Bronze Age	LBA II A-II B	2.1	-19.2	9.4	33.6	11.8	3.3
14944	2014	Corvus sp.	Crow	tarsometarsus	1925	7ABC	Late Bronze Age	LBA II A-II B	0.5	-18.6	6.5	32.2	11.4	3.3
14945	2015	Anas sp.	Duck	tarsometarsus	184	7ABC	Late Bronze Age	LBA II A-II B	0.7	-21.7	8.8	30.6	10.4	3.4
14947	2017	Anas sp.	Duck	humerus	2131	7ABC	Late Bronze Age	LBA II A-II B	1.3	-24.5	6.7	38.8	13.6	3.3
14948	2018	Anas sp.	Duck	tarsometarsus	3328	7ABC	Late Bronze Age	LBA II A-II B	0.4	-22.8	7.7	29.8	10	3.5
14949	2019	Anas sp.	Duck	humerus	5764	7ABC	Late Bronze Age	LBA II A-II B	1.2	-24.3	7.5	42.6	15	3.3
14954	2024	Anser sp.	Goose	tibiotarsus	964	9AB disturbed	Early Bronze Age	EBA	2.1	-18.7	7.3	39.7	14.3	3.2
14956	2026	Anser sp.	Goose	carpometacarpus	1718	7ABC	Late Bronze Age	LBA II A-II B	0.7	-19.6	5.1	22.5	8	3.3
14950	2020	Anser sp.	Goose	scapula	522	6EFGH?-7ABC	Late Bronze Age	LBA	1.4	-19.6	6	41.8	14.5	3.4
14951	2021	Anser sp.	Goose	tarsometarsus	522	6EFGH?-7ABC	Late Bronze Age	LBA	0.4	-20.3	4.9	37.1	13.2	3.3
14952	2022	Anser sp.	Goose	femur	814	6ABCD	Iron Age	IA II	0.4	-20.8	6.2	20	6.8	3.4
14953	2023	Anser sp.	Goose	carpometacarpus	815	6ABCD	Iron Age	IA II	1.3	-19.6	6.2	38.9	13.5	3.4
14955	2025	Anser sp.	Goose	scapula	1701	4AB-5AB-6ABCDEFGH	Iron Age	IA I - IA III	2.2	-19.9	5.8	39.1	13.9	3.3
14957	2027	Anser sp.	Goose	carpometacarpus	1910	6AB	Iron Age	IA II	0.5	-19.2	5.8	37.4	13	3.3
14959	2029	Anser sp.	Goose	tarsometarsus	2121	6CD	Iron Age	IA II	1.9	-19.8	5.9	40.8	14.6	3.3
14960	2030	Anser sp.	Goose	coracoid	2704	5AB-6ABCDEFGH	Iron Age	IA I - IA III	0.2	-20.6	5.3	20.2	7.3	3.2
14961	2031	Anser sp.	Goose	tibiotarsus	2710	5AB	Iron Age	IA II > IA III	1.2	-20.3	5	16.6	5.8	3.3
14962	2032	Anser sp.	Goose	tarsometarsus	5556	6AB	Iron Age	IA II	0.4	-20.1	6.2	33.9	11.6	3.4
14965	2035	Ardea sp.	Heron	sternum	3339	7ABC	Late Bronze Age	LBA II A-II B	1.9	-18.6	10.4	43.6	15.8	3.2
14966	2036	Columba sp.	Pigeon	sternum	942	9AB	Early Bronze Age	EBA IV B	3.6	-14.7	6.1	41.8	14.9	3.3
14967	2037	Columba sp.	Pigeon	ulna	1057	8AB	Middle Bronze Age	MBA II	2.9	-19	4.5	28.9	10.5	3.2
14968	2038	Columba sp.	Pigeon	femur	3336	7ABC	Late Bronze Age	LBA II A-II B	2	-19.5	7.5	30.1	10.8	3.3
Note for Below: Italicized samples have acceptable C:N values but %C (< 13%) and %N (< 4.8%) results that are too low and are excluded from discussion (Ambrose, 1990).
Bolded samples have C:N outside of the accepted range of 2.9-2.6 (DeNiro, 1985) or did not yield collagen and are excluded from discussion.
S-EVA #	Sample #	Taxon	Common Name	Skeletal element	Locus	Level	General Time Period	Precise Time Period	%Yield	d13C (‰)	d15N (‰)	%C	%N	C:N
15375	33	Bos primigenius f. taurus	Cattle	talus	963	9AB disturbed	Early Bronze Age	EBA	No Collagen
15377	35	Bos primigenius f. taurus	Cattle	metapodal	964	9AB disturbed	Early Bronze Age	EBA	No Collagen
15378	36	Bos primigenius f. taurus	Cattle	mandibula	965	9AB disturbed	Early Bronze Age	EBA	No Collagen
15382	40	Bos primigenius f. taurus	Cattle	pelvis	966	9AB disturbed	Early Bronze Age	EBA	No Collagen
15383	41	Bos primigenius f. taurus	Cattle	phalanx 3	966	9AB disturbed	Early Bronze Age	EBA	No Collagen
15386	44	Bos primigenius f. taurus	Cattle	radius	1042	8AB	Middle Bronze Age	MBA II	0.2	-20.5	5.6	7	2.5	3.3
15387	45	Bos primigenius f. taurus	Cattle	metatarsus	1042	8AB	Middle Bronze Age	MBA II	0.3	-19.2	5.7	6.3	2.2	3.3
15349	7	Bos primigenius f. taurus	Cattle	phalanx 2	52	8AB	Middle Bronze Age	MBA II	0.5	-21.8	3.8	3.2	1.2	3.1
15368	26	Bos primigenius f. taurus	Cattle	radius	923	8AB	Middle Bronze Age	MBA II	No Collagen
15370	28	Bos primigenius f. taurus	Cattle	carpal	938	8CD	Middle Bronze Age	MBA I	No Collagen
15372	30	Bos primigenius f. taurus	Cattle	vertebra	944	8CD	Middle Bronze Age	MBA I	No Collagen
15385	43	Bos primigenius f. taurus	Cattle	Femur	1041	8AB	Middle Bronze Age	MBA II	No Collagen
15407	65	Bos primigenius f. taurus	Cattle	vertebra	3349	7DE	Late Bronze Age	LBA I	1	-19.1	4.2	4.3	1.6	3.2
15408	66	Bos primigenius f. taurus	Cattle	ulna	3349	7DE	Late Bronze Age	LBA I	1.5	-18.1	4	6.7	2.5	3.2
15403	61	Bos primigenius f. taurus	Cattle	naviculocuboid	3339	7ABC	Late Bronze Age	LBA II A-II B	2	-19	4.7	3.8	1.3	3.5
15404	62	Bos primigenius f. taurus	Cattle	femur	3339	7ABC	Late Bronze Age	LBA II A-II B	1.3	-13.5	5.6	11.4	4	3.3
15347	5	Bos primigenius f. taurus	Cattle	phalanx 1	43	7ABC	Late Bronze Age	LBA II A-II B	No Collagen
15348	6	Bos primigenius f. taurus	Cattle	metapodal	43	7ABC	Late Bronze Age	LBA II A-II B	No Collagen
15402	60	Bos primigenius f. taurus	Cattle	Ulna	3337	7ABC	Late Bronze Age	LBA II A-II B	No Collagen
15396	54	Bos primigenius f. taurus	Cattle	scapula	2108	6EFGH?-7ABC	Late Bronze Age	LBA II	No Collagen
15357	15	Bos primigenius f. taurus	Cattle	mandibula	527	6AB	Iron Age	IA II	0.1	-17.6	5	8.2	3	3.2
15346	4	Bos primigenius f. taurus	Cattle	radius	21	6ABCD	Iron Age	IA II	0.6	-17.3	4.7	5.2	1.9	3.2
15392	50	Bos primigenius f. taurus	Cattle	pelvis	1504	6CD	Iron Age	IA II	0.9	-19.6	3.6	4.9	1.8	3.2
15393	51	Bos primigenius f. taurus	Cattle	metapodal	1504	6CD	Iron Age	IA II	1.4	-20.6	4.3	3.9	1.3	3.4
15365	23	Bos primigenius f. taurus	Cattle	mandibula	903	6CD	Iron Age	IA II	0.2	-19.6	6.2	9.2	3.4	3.2
15394	52	Bos primigenius f. taurus	Cattle	carpal	1800	4AB	Iron Age	IA III	1.3	-18.5	3.7	3	1.1	3.2
15352	10	Bos primigenius f. taurus	Cattle	metatarsus	103	5AB	Iron Age	IA III	No Collagen
15390	48	Bos primigenius f. taurus	Cattle	phalanx 3	1103	5AB	Iron Age	IA III	No Collagen
15397	55	Bos primigenius f. taurus	Cattle	mandibula	1103	5AB	Iron Age	IA III	No Collagen
15358	16	Bos primigenius f. taurus	Cattle	metatarsus	2520	5AB	Iron Age	IA III	No Collagen
15359	17	Bos primigenius f. taurus	Cattle	carpal	607	5AB	Iron Age	IA III	No Collagen
15398	56	Bos primigenius f. taurus	Cattle	phalanx 1	2520	5AB	Iron Age	IA III	No Collagen
15391	49	Bos primigenius f. taurus	Cattle	ulna	1105	4AB	Iron Age	IA III	No Collagen
15395	53	Bos primigenius f. taurus	Cattle	carpal	1800	4AB	Iron Age	IA III	No Collagen
15518	203	Sus scrofa f. domestica/Sus scrofa	Suid	humerus	965	9AB disturbed	Early Bronze Age	EBA	2	-19.3	6.1	4.6	1.6	3.3
15519	204	Sus scrofa f. domestica/Sus scrofa	Suid	mandibula	965	9AB disturbed	Early Bronze Age	EBA	No Collagen
15520	205	Sus scrofa f. domestica/Sus scrofa	Suid	mandibula	965	9AB disturbed	Early Bronze Age	EBA	No Collagen
15524	209	Sus scrofa f. domestica/Sus scrofa	Suid	vertebra	965	9AB disturbed	Early Bronze Age	EBA	No Collagen
15526	211	Sus scrofa f. domestica/Sus scrofa	Suid	phalanx 2	1057	8AB	Middle Bronze Age	MBA II	No Collagen
15536	221	Sus scrofa f. domestica/Sus scrofa	Suid	costa	3339	7ABC	Late Bronze Age	LBA II A-II B	No Collagen
15528	213	Sus scrofa f. domestica/Sus scrofa	Suid	mandibula	2520	5AB	Iron Age	IA III	0.5	-20.2	5.8	11.9	3.9	3.6
15514	199	Sus scrofa f. domestica/Sus scrofa	Suid	ulna	816	6ABCD	Iron Age	IA II	No Collagen
15539	224	Sus scrofa f. domestica/Sus scrofa	Suid	maxilla	6021	6ABCDEFGH	Iron Age	IA II > IA I/II	No Collagen
15031	261	Ovis ammon f. aries	Sheep	metatarsus	966	9AB disturbed	Early Bronze Age	EBA	0.3	-16.3	4.7	6.1	2	3.6
15026	256	Ovis ammon f. aries	Sheep	scapula	965	9AB disturbed	Early Bronze Age	EBA	No Collagen
15028	258	Ovis ammon f. aries	Sheep	metacarpus	965	9AB disturbed	Early Bronze Age	EBA	No Collagen
15022	252	Ovis ammon f. aries	Sheep	calcaneus	961	8CD	Middle Bronze Age	MBA II > MBA I	0.2	-18.1	10	13	4.5	3.4
15000	230	Ovis ammon f. aries	Sheep	talus	51	8AB	Middle Bronze Age	MBA II	0.1	-18.9	5.7	6.1	2	3.6
15004	234	Ovis ammon f. aries	Sheep	phalanx 1	178	8AB	Middle Bronze Age	MBA II	0.1	-19.7	4.9	9.9	3.3	3.5
14999	229	Ovis ammon f. aries	Sheep	talus	51	8AB	Middle Bronze Age	MBA II	No Collagen
15017	247	Ovis ammon f. aries	Sheep	scapula	923	8AB	Middle Bronze Age	MBA II	No Collagen
15047	277	Ovis ammon f. aries	Sheep	talus	917	7DE	Late Bronze Age	LBA I	0.7	-18.2	4.4	6	1.9	3.6
14998	228	Ovis ammon f. aries	Sheep	talus	43	7ABC	Late Bronze Age	LBA II A-II B	No Collagen
14996	226	Ovis ammon f. aries	Sheep	scapula	21	6ABCD	Iron Age	IA II	0.8	-19.5	7.2	8.5	2.9	3.4
15002	232	Ovis ammon f. aries	Sheep	phalanx 1	103	5AB	Iron Age	IA III	0.7	-14.9	3.6	8.7	2.9	3.5
15036	266	Ovis ammon f. aries	Sheep	radius	1103	5AB	Iron Age	IA III	0.3	-18.7	5.2	9.8	3.2	3.6
15005	235	Ovis ammon f. aries	Sheep	calcaneus	209	6AB	Iron Age	IA II	No Collagen
15007	237	Ovis ammon f. aries	Sheep	talus	814	6ABCD	Iron Age	IA II	No Collagen
15012	242	Ovis ammon f. aries	Sheep	humerus	816	6ABCD	Iron Age	IA II	No Collagen
15033	263	Ovis ammon f. aries	Sheep	talus	1032	6CD	Iron Age	IA II	No Collagen
15001	231	Ovis ammon f. aries	Sheep	metacarpus	103	5AB	Iron Age	IA III	No Collagen
15041	271	Ovis ammon f. aries	Sheep	phalanx 1	2710	5AB	Iron Age	IA III	No Collagen
15492	172	Capra aegagrus f. hircus	Goat	radius	1042	8AB	Middle Bronze Age	MBA II	No Collagen
15475	155	Capra aegagrus f. hircus	Goat	femur	938	8CD	Middle Bronze Age	MBA I	No Collagen
15454	134	Capra aegagrus f. hircus	Goat	phalanx 2	181	7ABC	Late Bronze Age	LBA II A-II B	0.1	-19.7	4.3	11.3	3.7	3.6
15455	135	Capra aegagrus f. hircus	Goat	phalanx 1	185	7ABC	Late Bronze Age	LBA II A-II B	No Collagen
15502	182	Capra aegagrus f. hircus	Goat	metarsus	3328	7ABC	Late Bronze Age	LBA II A-II B	No Collagen
15494	174	Capra aegagrus f. hircus	Goat	metatarsus	1103	5AB	Iron Age	IA III	0.5	-19.3	5.5	13.2	4.5	3.4
15498	178	Capra aegagrus f. hircus	Goat	talus	1800	4AB	Iron Age	IA III	1.1	-20.7	5.7	7.8	2.7	3.4
15495	175	Capra aegagrus f. hircus	Goat	metacarpus	1103	5AB	Iron Age	IA III	2.6	-19.8	4.5	6.7	2.3	3.4
15461	141	Capra aegagrus f. hircus	Goat	scapula	814	6ABCD	Iron Age	IA II	0.9	-17.8	8	9.2	3.1	3.4
15453	133	Capra aegagrus f. hircus	Goat	radius	103	5AB	Iron Age	IA III	0.9	-20.1	4	3.8	1.3	3.5
15456	136	Capra aegagrus f. hircus	Goat	metatarsus	209	6AB	Iron Age	IA II	0.2	-22.2	6.1	2.5	0.6	4.7
15499	179	Capra aegagrus f. hircus	Goat	metacarpus	2710	5AB	Iron Age	IA III	No Collagen
15501	179	Capra aegagrus f. hircus	Goat	metacarpus	2710	5AB	Iron Age	IA III	No Collagen
15422	81	Dama mesopotamica	Deer	antler	958	9AB disturbed	Early Bronze Age	EBA	3	-20.6	3.4	5	1.7	3.4
15423	82	Dama mesopotamica	Deer	antler	966	9AB disturbed	Early Bronze Age	EBA	0.7	-20.4	3.4	6.4	2.3	3.3
15418	77	Dama mesopotamica	Deer	metapodal	180	7ABC	Late Bronze Age	LBA II A-II B	No Collagen
15436	95	Dama mesopotamica	Deer	tibia	180	7ABC	Late Bronze Age	LBA II A-II B	No Collagen
15437	96	Dama mesopotamica	Deer	phalanx 1	5553	5AB-6ABCDEFGH	Iron Age	IA I - IA III	0.3	-22.5	5	8.1	2	4.8
15344	2	Ursus arctos	Bear	ulna	6400	5AB-6ABCDEFGH	Late Bronze Age	IA I - IA III	0.1	-20.4	2.8	12.4	4.5	3.2
14946	2016	Anas sp.	Duck	tibiotarsus	1613	6AB	Late Bronze Age	IA II	1.5	-37.7	-0.1	47.9	47.8	1.2
14963	2033	Anser sp.	Goose	femur	6004	4AB-5AB-(6ABCDEFGH)	Iron Age	IA III -(IA I - IA II)	0.4	-20.3	4.8	8.4	2.9	3.4
14958	2028	Anser sp.	Goose	coracoid	2004	5AB-6ABCDEFGH	Iron Age	IA I - IA III	No Collagen
14964	2034	Anser sp.	Goose	tarsometarsus	7154	6ABCDEFGH	Iron Age	IA I - IA II	No Collagen
14969	2039	Columba sp.	Pigeon	ulna	6451	6ABCDEFGH	Iron Age	IA I - IA II	No Collagen
14871	120	Canis lupus f. familiaris	Dog	mandibula	6004	4AB-5AB-(6ABCDEFGH)	Iron Age	IA III - (IA I - IA II)	1.9	-17.8	6.6	11	4	3.2

## Sheet: Supplementary Table S5 Humans
Table S5. Human isotopic results and information from Tell Tweini. Only 13 out of 38 adults and 3 out of 6 children produced usable collagen.
Note: Italicized samples have acceptable C:N values but %C (< 13%) and %N (< 4.8%) results that are too low and are excluded from discussion (Ambrose, 1990).
Bolded samples have C:N outside of the accepted range of 2.9-2.6 (DeNiro, 1985) or did not yield collagen and are excluded from discussion.
S-EVA #	Sample #	Skeletal element	Age	Sex	Period	% Yield	d13C (‰)	d15N (‰)	%C	%N	C:N
14982	1045	rib	2 yrs +/- 8 mons	?	Middle Bronze Age	1.6	-18.7	10.8	30.3	11.2	3.2
14976	1001	rib	child	?	Middle Bronze Age	0.2	-19	10.4	17	6	3.3
14980	1043	rib	child	?	Middle Bronze Age	0.3	-19.5	7.9	26.9	9.4	3.4
14832	1003	talus	adult	?	Middle Bronze Age	4.4	-20	6.2	38	13.3	3.3
14834	1005	talus	adult	?	Middle Bronze Age	0.6	-20	6.2	31.2	10.8	3.4
14839	1010	talus	adult	?	Middle Bronze Age	0.5	-19.7	7.2	31.4	11.1	3.3
14846	1017	talus	adult	?	Middle Bronze Age	1.2	-19.9	7.4	34.1	12	3.3
14847	1018	talus	adult	?	Middle Bronze Age	0.4	-19.9	7	17.4	6.1	3.3
14848	1019	talus	adult	?	Middle Bronze Age	0.6	-18.8	8.3	18	6	3.5
14850	1021	talus	adult	?	Middle Bronze Age	1.5	-19.8	6.5	22.6	7.9	3.3
14625	1027	talus	adult	?	Middle Bronze Age	0.8	-19.7	6.8	36	13.1	3.2
14632	1034	talus	adult	?	Middle Bronze Age	4.4	-19.6	6.1	23	8.5	3.2
14633	1035	talus	adult	?	Middle Bronze Age	1	-19.9	6.7	17.3	6.5	3.1
14635	1037	talus	adult	?	Middle Bronze Age	1.2	-19.9	7.2	39.7	14.4	3.2
14636	1038	talus	adult	?	Middle Bronze Age	0.9	-20.1	7.5	32.4	12	3.1
14983	1046	rib	20 years	F	Middle Bronze Age	0.1	-19.7	7.2	19.3	7.1	3.2
14979	1020	rib	6 yrs +/- 2yrs	?	Middle Bronze Age	0.1	-20.5	6.1	8.5	3.1	3.2
14981	1044	pelvis	child	?	Middle Bronze Age	0.2	-20.4	6.3	4.7	1.6	3.4
14838	1009	talus	adult	?	Middle Bronze Age	0.3	-20.7	6.8	7.8	2.6	3.4
14624	1026	talus	adult	?	Middle Bronze Age	1.7	-20.6	5.5	6.9	2.6	3.2
14984	1047	ulna	adult	?	Middle Bronze Age	0.1	-20.1	6	9.7	3.6	3.2
14985	1048	ulna	adult	?	Middle Bronze Age	0.2	-20.5	6	5.9	2.1	3.3
14978	1041	Rib	child	?	Middle Bronze Age	0	No Collagen
14831	1002	Talus	adult	?	Middle Bronze Age	0	No Collagen
14833	1004	talus	adult	?	Middle Bronze Age	0	No Collagen
14835	1006	talus	adult	?	Middle Bronze Age	0	No Collagen
14836	1007	talus	adult	?	Middle Bronze Age	0	No Collagen
14837	1008	talus	adult	?	Middle Bronze Age	0	No Collagen
14840	1011	talus	adult	?	Middle Bronze Age	0	No Collagen
14841	1012	talus	adult	?	Middle Bronze Age	0	No Collagen
14842	1013	talus	adult	?	Middle Bronze Age	0	No Collagen
14843	1014	talus	adult	?	Middle Bronze Age	0	No Collagen
14844	1015	talus	adult	?	Middle Bronze Age	0	No Collagen
14845	1016	talus	adult	?	Middle Bronze Age	0	No Collagen
14849	1020	talus	adult	?	Middle Bronze Age	0	No Collagen
14626	1028	talus	adult	?	Middle Bronze Age	0	No Collagen
14627	1029	talus	adult	?	Middle Bronze Age	0	No Collagen
14628	1030	talus	adult	?	Middle Bronze Age	0	No Collagen
14629	1031	talus	adult	?	Middle Bronze Age	0	No Collagen
14630	1032	talus	adult	?	Middle Bronze Age	0	No Collagen
14631	1033	talus	adult	?	Middle Bronze Age	0	No Collagen
14634	1036	talus	adult	?	Middle Bronze Age	0	No Collagen
14637	1039	talus	adult	?	Middle Bronze Age	0	No Collagen
14977	1040	rib	(20-35 years)	M	Middle Bronze Age	0	No Collagen
